# Supplementary material for: Minocycline Reduces Hypothalamic Microglia Activation and Improves Metabolic Dysfunction in High Fat Diet-Induced Obese Mice
Source: Front Physiol. 2022 Jun 16;13:933706. doi: 10.3389/fphys.2022.933706 (PMC9244633; doi:10.3389/fphys.2022.933706)
Supplement: Supplementary file 3 [file Table1.xlsx]

## Sheet: Dwn-Up-Dwn_FC1.5_FDR0.01_edgeRY
SYMBOL	GENENAME	Geneid	CTRL-0	HFD-0	HFDMIN-0	FDR	AveExpr	P value
Ddx6	DEAD (Asp-Glu-Ala-Asp) box polypeptide 6	13209	-0.973654	1.34529	-0.371632	1.03239e-12	5.5825	1.48141e-15
Rn45s	45S pre-ribosomal RNA	100861531	-1.52853	1.80585	-0.27732	1.22542e-12	10.6363	1.84857e-15
Itgb8	integrin beta 8	320910	-0.311025	1.69029	-1.37926	6.20904e-12	3.16826	1.07371e-14
Tug1	taurine upregulated gene 1	544752	-0.290078	1.3088	-1.01872	1.05417e-11	6.93167	1.93931e-14
Peg3	paternally expressed 3	18616	-0.278655	1.767	-1.48834	1.09107e-11	8.34764	2.04733e-14
Myo18a	myosin XVIIIA	360013	-0.459141	1.33324	-0.874096	1.88093e-11	5.57627	3.66787e-14
Pi4kb	phosphatidylinositol 4-kinase beta	107650	-0.400812	1.582	-1.18119	2.88971e-11	4.27896	5.84767e-14
Sptbn2	spectrin beta, non-erythrocytic 2	20743	-0.55155	1.55486	-1.00331	4.34046e-11	5.8359	9.26254e-14
Adam22	a disintegrin and metallopeptidase domain 22	11496	-0.504284	1.21159	-0.707308	4.53376e-11	7.34846	9.84186e-14
Wdr81	WD repeat domain 81	192652	-0.609399	1.58012	-0.970721	5.30632e-11	3.34629	1.19094e-13
Gm19378	predicted gene, 19378	100502796	-0.118153	1.55973	-1.44157	1.0017e-10	4.34537	2.50619e-13
Irgq	immunity-related GTPase family, Q	210146	-0.674227	1.19842	-0.524198	1.28358e-10	5.38413	3.25866e-13
Arhgap26	Rho GTPase activating protein 26	71302	-0.36766	1.1547	-0.787038	1.42355e-10	6.26381	3.77113e-13
Usp9x	ubiquitin specific peptidase 9, X chromosome	22284	-0.445654	1.38243	-0.93678	1.66793e-10	5.65297	4.87418e-13
Irf2bpl	interferon regulatory factor 2 binding protein-like	238330	-0.362496	1.37836	-1.01587	1.03448e-09	5.10702	3.40027e-12
Hip1r	huntingtin interacting protein 1 related	29816	-0.188537	1.29037	-1.10184	1.16364e-09	5.03776	3.89606e-12
Pnmal2	PNMA-like 2	434128	-0.604924	1.28531	-0.680382	4.6754e-09	8.01058	1.73743e-11
Castor2	cytosolic arginine sensor for mTORC1 subunit 2	80909	-0.365858	1.33348	-0.967618	5.58875e-09	6.38966	2.15909e-11
Lhfpl4	lipoma HMGIC fusion partner-like protein 4	269788	-0.589459	1.20984	-0.620383	6.09649e-09	6.29053	2.37767e-11
2900097C17Rik	RIKEN cDNA 2900097C17 gene	347740	-0.167923	1.08894	-0.921015	8.26826e-09	8.80368	3.28552e-11
Cavin1	caveolae associated 1	19285	-0.519478	1.18148	-0.662001	8.45584e-09	4.21986	3.41189e-11
Clasp2	CLIP associating protein 2	76499	-0.336666	1.01499	-0.678326	8.58138e-09	6.33955	3.53624e-11
Mapk8ip3	mitogen-activated protein kinase 8 interacting protein 3	30957	-0.319942	1.35011	-1.03016	1.2152e-08	8.11376	5.2312e-11
Camk2a	calcium/calmodulin-dependent protein kinase II alpha	12322	-0.725291	1.33905	-0.613763	1.83896e-08	6.82473	8.11932e-11
Helz	helicase with zinc finger domain	78455	-0.259553	1.30162	-1.04207	1.84325e-08	4.73777	8.20609e-11
Chd3	chromodomain helicase DNA binding protein 3	216848	-0.434782	1.50905	-1.07427	1.99324e-08	5.61257	9.02052e-11
Sox9	SRY (sex determining region Y)-box 9	20682	-0.358223	1.0714	-0.713179	1.99731e-08	5.83649	9.11244e-11
Gpr17	G protein-coupled receptor 17	574402	-0.328085	1.27572	-0.947639	2.02245e-08	4.74235	9.37593e-11
Megf9	multiple EGF-like-domains 9	230316	-0.245882	1.50467	-1.25879	2.03074e-08	5.00663	9.48909e-11
Trpm3	transient receptor potential cation channel, subfamily M, member 3	226025	-0.00978637	1.07124	-1.06145	2.15136e-08	4.37256	1.02902e-10
D430041D05Rik	RIKEN cDNA D430041D05 gene	241589	-0.76374	1.27638	-0.512636	2.72355e-08	4.78675	1.32274e-10
Stx1b	syntaxin 1B	56216	0.133498	1.3542	-1.4877	3.32934e-08	5.98651	1.69046e-10
Dpp8	dipeptidylpeptidase 8	74388	-0.0318181	1.07507	-1.04325	3.53644e-08	5.77648	1.81901e-10
Srcap	Snf2-related CREBBP activator protein	100043597	-0.49981	1.13308	-0.633275	3.53644e-08	4.4871	1.82164e-10
Cpeb4	cytoplasmic polyadenylation element binding protein 4	67579	-0.479299	1.70004	-1.22074	4.84627e-08	2.05016	2.56765e-10
Nos1	nitric oxide synthase 1, neuronal	18125	-0.77254	1.86077	-1.08823	5.52615e-08	3.74756	3.0092e-10
Rusc2	RUN and SH3 domain containing 2	100213	-0.443516	1.5371	-1.09358	8.93701e-08	5.94867	5.09672e-10
Mon1b	MON1 homolog B, secretory traffciking associated	270096	-0.162554	1.20421	-1.04166	1.65729e-07	4.3928	1.03661e-09
Rcan3	regulator of calcineurin 3	53902	-0.326958	1.12423	-0.797277	1.72288e-07	5.59312	1.08397e-09
Extl3	exostoses (multiple)-like 3	54616	-0.378449	1.18814	-0.809695	1.94647e-07	5.83823	1.23897e-09
Fasn	fatty acid synthase	14104	-0.401255	1.37979	-0.97854	2.62075e-07	6.65626	1.69901e-09
Slc5a3	solute carrier family 5 (inositol transporters), member 3	53881	-0.501772	1.23797	-0.736193	2.65978e-07	5.00696	1.74194e-09
Rn18s	18S ribosomal RNA	19791	-1.47942	1.43086	0.0485658	2.83067e-07	5.53441	1.86427e-09
Taok2	TAO kinase 2	381921	-0.463711	1.47435	-1.01064	4.52744e-07	5.31171	3.06505e-09
Cul7	cullin 7	66515	-0.617087	1.29822	-0.681136	5.37815e-07	4.54098	3.72012e-09
Prex1	phosphatidylinositol-3,4,5-trisphosphate-dependent Rac exchange factor 1	277360	-0.380631	1.0995	-0.718866	5.86822e-07	5.28657	4.0807e-09
Rorb	RAR-related orphan receptor beta	225998	-0.576436	0.981118	-0.404682	6.66843e-07	5.19754	4.66169e-09
Cbl	Casitas B-lineage lymphoma	12402	-0.330496	1.27677	-0.946276	7.44235e-07	3.60736	5.28487e-09
Gtf3c1	general transcription factor III C 1	233863	-0.185989	1.28255	-1.09656	7.60558e-07	5.74716	5.45473e-09
Ttyh2	tweety family member 2	117160	-0.0968428	1.178	-1.08116	8.22043e-07	4.96177	5.95837e-09
Ar	androgen receptor	11835	-0.55707	1.47331	-0.916235	8.77356e-07	3.60522	6.45613e-09
Klhl9	kelch-like 9	242521	-0.277389	0.872693	-0.595304	9.63307e-07	6.3834	7.30127e-09
Scd2	stearoyl-Coenzyme A desaturase 2	20250	0.108807	1.05298	-1.16178	9.71595e-07	9.74799	7.39984e-09
Grin3a	glutamate receptor ionotropic, NMDA3A	242443	-0.118115	1.56706	-1.44895	1.12636e-06	5.31673	8.70291e-09
Nfe2l1	nuclear factor, erythroid derived 2,-like 1	18023	-0.221333	1.09864	-0.877308	1.13029e-06	7.47073	8.77482e-09
Pcdhgb7	protocadherin gamma subfamily B, 7	93704	-0.280536	1.46895	-1.18842	1.14185e-06	2.54296	8.90659e-09
Klhl11	kelch-like 11	217194	-0.387497	1.89013	-1.50264	1.14526e-06	2.66546	8.97533e-09
Sema6a	sema domain, transmembrane domain (TM), and cytoplasmic domain, (semaphorin) 6A	20358	0.0110747	0.911113	-0.922188	1.20415e-06	5.0976	9.48114e-09
Tril	TLR4 interactor with leucine-rich repeats	66873	-0.326749	0.931271	-0.604522	1.25653e-06	6.23126	1.00739e-08
Smpd3	sphingomyelin phosphodiesterase 3, neutral	58994	-0.674207	1.19556	-0.521351	1.32496e-06	4.95274	1.07736e-08
Thrap3	thyroid hormone receptor associated protein 3	230753	-0.213111	1.09432	-0.881213	1.38859e-06	5.02252	1.13421e-08
Zbtb7a	zinc finger and BTB domain containing 7a	16969	-0.274047	1.31804	-1.04399	1.42436e-06	5.21445	1.16866e-08
Hdac5	histone deacetylase 5	15184	-0.252474	1.21354	-0.961065	1.64173e-06	6.66744	1.36514e-08
Numa1	nuclear mitotic apparatus protein 1	101706	-0.538875	1.16143	-0.622558	1.66454e-06	5.59668	1.39637e-08
Abcg1	ATP binding cassette subfamily G member 1	11307	-0.266048	0.913735	-0.647687	1.6661e-06	5.668	1.40992e-08
Trps1	transcriptional repressor GATA binding 1	83925	-0.574928	1.11459	-0.539667	1.77386e-06	4.29484	1.52069e-08
Ogdhl	oxoglutarate dehydrogenase-like	239017	0.00397911	1.27411	-1.27809	1.81059e-06	5.65993	1.56551e-08
Pcdhga5	protocadherin gamma subfamily A, 5	93713	-0.554598	1.523	-0.968402	1.85003e-06	2.6285	1.60641e-08
Lrrc8a	leucine rich repeat containing 8A	241296	-0.617823	0.965827	-0.348005	1.86425e-06	5.27834	1.63934e-08
Gcn1l1	GCN1 general control of amino-acid synthesis 1-like 1 (yeast)	231659	-0.257774	1.42721	-1.16944	1.8817e-06	5.03971	1.6616e-08
Kif5a	kinesin family member 5A	16572	0.00665394	1.21904	-1.2257	1.91447e-06	9.70339	1.69758e-08
Mgat4a	mannoside acetylglucosaminyltransferase 4, isoenzyme A	269181	-0.500153	1.06769	-0.567533	1.98963e-06	4.77601	1.78619e-08
Sfxn5	sideroflexin 5	94282	-0.656757	0.977475	-0.320718	2.06303e-06	5.69667	1.87486e-08
Lamb2	laminin, beta 2	16779	-0.311762	1.27291	-0.961146	2.17824e-06	4.52907	1.98758e-08
Slc12a5	solute carrier family 12, member 5	57138	-0.339997	1.00046	-0.660467	2.69185e-06	7.88327	2.48595e-08
Tacc1	transforming, acidic coiled-coil containing protein 1	320165	-0.221393	0.88924	-0.667848	2.77652e-06	6.18211	2.60407e-08
Hyou1	hypoxia up-regulated 1	12282	-0.346095	1.31915	-0.973054	2.77652e-06	5.19295	2.605e-08
Fam13b	family with sequence similarity 13, member B	225358	0.105079	0.976906	-1.08198	2.92101e-06	5.48177	2.75131e-08
Prag1	PEAK1 related kinase activating pseudokinase 1	244418	-0.545178	1.43239	-0.88721	3.23123e-06	4.39292	3.05539e-08
Carmil1	capping protein regulator and myosin 1 linker 1	68732	-0.30713	1.14449	-0.837362	3.37177e-06	4.74554	3.2007e-08
Impad1	inositol monophosphatase domain containing 1	242291	-0.200653	0.970025	-0.769372	3.44743e-06	6.61617	3.2852e-08
Sez6l	seizure related 6 homolog like	56747	-0.369107	1.3559	-0.986789	3.45788e-06	6.70604	3.30788e-08
Fam84b	family with sequence similarity 84, member B	399603	-0.575905	1.44927	-0.87336	3.48117e-06	2.39423	3.34297e-08
Virma	vir like m6A methyltransferase associated	66185	-0.395696	0.99587	-0.600174	3.52051e-06	4.86029	3.3937e-08
Dag1	dystroglycan 1	13138	-0.167059	1.57687	-1.40981	4.49227e-06	5.5508	4.47922e-08
Cntn1	contactin 1	12805	-0.0386764	0.862562	-0.823886	4.98851e-06	8.2534	5.04742e-08
Pitpnc1	phosphatidylinositol transfer protein, cytoplasmic 1	71795	-0.503492	0.924413	-0.420922	4.98851e-06	6.43435	5.03594e-08
Myo10	myosin X	17909	-0.387261	1.09575	-0.708493	5.24575e-06	5.32833	5.34631e-08
Plxnb1	plexin B1	235611	-0.264347	1.21204	-0.947697	5.45693e-06	4.93116	5.58162e-08
Nptx1	neuronal pentraxin 1	18164	0.161488	0.839833	-1.00132	5.49579e-06	5.06493	5.64158e-08
Ecpas	Ecm29 proteasome adaptor and scaffold	230249	-0.218371	0.902562	-0.68419	6.01507e-06	5.41253	6.26316e-08
Gnl3l	guanine nucleotide binding protein-like 3 (nucleolar)-like	237107	-0.214061	0.875529	-0.661468	6.14938e-06	8.00249	6.47089e-08
Cspg4	chondroitin sulfate proteoglycan 4	121021	-0.495824	1.096	-0.600173	6.33418e-06	3.52352	6.71196e-08
Fem1b	feminization 1 homolog b (C. elegans)	14155	-0.642962	0.987456	-0.344494	7.05709e-06	6.58624	7.55589e-08
Tom1l2	target of myb1-like 2 (chicken)	216810	-0.107951	1.09227	-0.984323	7.05877e-06	7.73554	7.59541e-08
Trim37	tripartite motif-containing 37	68729	-0.0161158	0.823087	-0.806971	7.40976e-06	7.335	8.01527e-08
Icmt	isoprenylcysteine carboxyl methyltransferase	57295	-0.367846	1.21769	-0.849846	7.43443e-06	5.34087	8.06931e-08
Zswim9	zinc finger SWIM-type containing 9	321008	-0.195428	1.16469	-0.969263	8.54428e-06	3.55724	9.52543e-08
Bicd2	BICD cargo adaptor 2	76895	-0.0772089	0.879351	-0.802142	8.9821e-06	5.19413	1.00796e-07
Col25a1	collagen, type XXV, alpha 1	77018	-0.565183	1.05307	-0.487884	9.26895e-06	5.27064	1.04697e-07
Nfia	nuclear factor I/A	18027	-0.408324	0.92434	-0.516016	1.16299e-05	4.81249	1.36072e-07
Slc36a4	solute carrier family 36 (proton/amino acid symporter), member 4	234967	0.0842763	1.00789	-1.09217	1.20504e-05	4.15532	1.41879e-07
Chd5	chromodomain helicase DNA binding protein 5	269610	-0.665967	0.91947	-0.253503	1.25499e-05	5.79125	1.49607e-07
Supt6	suppressor of Ty 6	20926	-0.5105	0.937962	-0.427461	1.26063e-05	5.98912	1.50743e-07
B930095G15Rik	RIKEN cDNA B930095G15 gene	320268	-0.489554	1.00988	-0.520325	1.27506e-05	4.41307	1.5307e-07
Cul9	cullin 9	78309	-0.429997	1.19935	-0.769356	1.27506e-05	4.84353	1.53407e-07
Fbf1	Fas (TNFRSF6) binding factor 1	217335	-0.451122	1.32918	-0.878056	1.29615e-05	5.22777	1.56898e-07
Zkscan16	zinc finger with KRAB and SCAN domains 16	100041581	-0.277918	1.5466	-1.26869	1.32717e-05	3.6982	1.61629e-07
Fn3krp	fructosamine 3 kinase related protein	238024	-0.612175	1.70602	-1.09385	1.33147e-05	0.930092	1.63133e-07
C4b	complement component 4B (Chido blood group)	12268	-0.440906	1.05608	-0.615177	1.38117e-05	4.7238	1.70239e-07
Adgrl3	adhesion G protein-coupled receptor L3	319387	-0.295202	0.94079	-0.645588	1.42353e-05	5.17851	1.75984e-07
D5Ertd579e	DNA segment, Chr 5, ERATO Doi 579, expressed	320661	-0.154161	0.87568	-0.721519	1.44276e-05	5.73022	1.8003e-07
Cntn2	contactin 2	21367	-0.0464656	1.01707	-0.970608	1.44837e-05	5.5762	1.81719e-07
Pcdh18	protocadherin 18	73173	-0.271631	1.04512	-0.773492	1.58745e-05	4.77867	2.00337e-07
Aatk	apoptosis-associated tyrosine kinase	11302	-0.173953	1.11417	-0.940219	1.69141e-05	7.1652	2.16528e-07
Abca3	ATP-binding cassette, sub-family A (ABC1), member 3	27410	-0.119773	1.13616	-1.01639	1.69141e-05	5.61382	2.17622e-07
Gm340	predicted gene 340	381224	-0.0170742	1.9256	-1.90853	1.69141e-05	0.936161	2.17813e-07
Pcdhga7	protocadherin gamma subfamily A, 7	93715	-0.0936772	1.23736	-1.14368	1.69328e-05	3.99298	2.18677e-07
Med12l	mediator complex subunit 12-like	329650	0.0442415	1.13568	-1.17992	1.8177e-05	3.18361	2.36751e-07
Zc3h18	zinc finger CCCH-type containing 18	76014	-0.546789	1.15016	-0.603371	1.82622e-05	3.79598	2.38532e-07
Dbpht2	DNA binding protein with his-thr domain	386753	-0.767465	1.11706	-0.349593	1.96348e-05	5.41451	2.60126e-07
Sema4b	sema domain, immunoglobulin domain (Ig), transmembrane domain (TM) and short cytoplasmic domain, (semaphorin) 4B	20352	-0.796084	1.35208	-0.556	1.96348e-05	2.68465	2.60795e-07
Nlgn1	neuroligin 1	192167	-0.29165	0.964636	-0.672986	2.0152e-05	5.48099	2.71373e-07
Notch2	notch 2	18129	-0.648064	1.47413	-0.826066	2.10111e-05	2.66932	2.84488e-07
Kif5c	kinesin family member 5C	16574	-0.222853	0.820596	-0.597743	2.10508e-05	8.14721	2.858e-07
Nlgn3	neuroligin 3	245537	-0.25084	1.25321	-1.00237	2.37862e-05	6.30726	3.31689e-07
Grm5	glutamate receptor, metabotropic 5	108071	-0.326442	0.876155	-0.549713	2.53466e-05	6.285	3.58996e-07
Hcfc1	host cell factor C1	15161	-0.636792	0.957869	-0.321076	2.6256e-05	5.83817	3.72891e-07
Ncan	neurocan	13004	-0.35261	0.897581	-0.544971	2.70228e-05	5.54524	3.87759e-07
Ece1	endothelin converting enzyme 1	230857	-0.299014	1.02204	-0.723024	3.17613e-05	5.90396	4.67438e-07
Pten	phosphatase and tensin homolog	19211	-0.189323	0.855212	-0.665889	3.21236e-05	6.60468	4.73953e-07
Atp8a1	ATPase, aminophospholipid transporter (APLT), class I, type 8A, member 1	11980	-0.261008	0.887183	-0.626174	3.39919e-05	7.38442	5.06521e-07
Nes	nestin	18008	-0.715686	1.32797	-0.61228	3.40861e-05	2.17752	5.09179e-07
Tppp	tubulin polymerization promoting protein	72948	0.292481	0.711542	-1.00402	3.42564e-05	8.42349	5.14113e-07
Avl9	AVL9 cell migration associated	78937	-0.255349	0.941722	-0.686373	3.42564e-05	5.32345	5.14243e-07
Fam126a	family with sequence similarity 126, member A	84652	-0.0488265	1.00951	-0.960685	3.45698e-05	3.92584	5.2022e-07
Apc2	adenomatosis polyposis coli 2	23805	-0.37516	1.05081	-0.675654	3.51846e-05	6.35765	5.33171e-07
Tmem178b	transmembrane protein 178B	434008	-0.491067	1.99105	-1.49998	3.5322e-05	1.2984	5.36738e-07
Pcdhgb1	protocadherin gamma subfamily B, 1	93699	0.0333821	2.06642	-2.0998	3.62932e-05	1.0857	5.55501e-07
Atg2b	autophagy related 2B	76559	-0.376598	0.931236	-0.554638	3.67039e-05	5.49143	5.65838e-07
Parg	poly (ADP-ribose) glycohydrolase	26430	-0.255822	0.840092	-0.58427	3.74625e-05	5.0533	5.79478e-07
Ppfia3	protein tyrosine phosphatase, receptor type, f polypeptide (PTPRF), interacting protein (liprin), alpha 3	76787	-0.275838	1.21261	-0.936767	3.80216e-05	4.94728	5.90349e-07
Frs2	fibroblast growth factor receptor substrate 2	327826	-0.147163	0.878967	-0.731804	3.99823e-05	4.95423	6.34032e-07
Zfp518b	zinc finger protein 518B	100515	-0.751697	1.13249	-0.380794	4.03571e-05	2.63266	6.41461e-07
Kazn	kazrin, periplakin interacting protein	71529	-0.0760424	0.846908	-0.770865	4.05944e-05	6.01316	6.46727e-07
Golga3	golgi autoantigen, golgin subfamily a, 3	269682	-0.180418	0.917643	-0.737226	4.23117e-05	4.98688	6.83426e-07
Strn	striatin, calmodulin binding protein	268980	0.216994	1.20941	-1.42641	4.26635e-05	3.45336	6.90678e-07
Icam5	intercellular adhesion molecule 5, telencephalin	15898	-0.605745	1.02984	-0.424096	4.33204e-05	4.53837	7.04501e-07
Nisch	nischarin	64652	-0.266208	1.18374	-0.917529	4.34299e-05	8.08711	7.09477e-07
Adar	adenosine deaminase, RNA-specific	56417	-0.167963	0.936285	-0.768322	4.38838e-05	7.1832	7.18507e-07
Ddr1	discoidin domain receptor family, member 1	12305	-0.392868	0.864884	-0.472015	4.59948e-05	5.87425	7.56455e-07
Cux2	cut-like homeobox 2	13048	-0.575886	1.47	-0.89411	4.65768e-05	3.09193	7.67739e-07
Trib2	tribbles pseudokinase 2	217410	0.161908	0.782437	-0.944345	4.90768e-05	5.57225	8.14366e-07
Sox11	SRY (sex determining region Y)-box 11	20666	-0.528864	0.879327	-0.350463	4.9831e-05	4.45847	8.30548e-07
Gas7	growth arrest specific 7	14457	-0.446847	1.00136	-0.554513	5.08296e-05	5.67095	8.50932e-07
Thrb	thyroid hormone receptor beta	21834	-0.507313	0.954956	-0.447643	5.6387e-05	4.63136	9.74784e-07
Dpysl2	dihydropyrimidinase-like 2	12934	-0.386624	0.861341	-0.474717	5.74321e-05	8.93501	1.00212e-06
Ppp4r3a	protein phosphatase 4 regulatory subunit 3A	68734	-0.125909	0.888497	-0.762588	5.74321e-05	4.81405	1.00049e-06
Xpo5	exportin 5	72322	-0.0241361	0.993291	-0.969155	5.74321e-05	5.05131	1.00372e-06
Ppp2r5e	protein phosphatase 2, regulatory subunit B', epsilon	26932	-0.289441	0.782169	-0.492728	5.99514e-05	5.81414	1.04996e-06
Clip3	CAP-GLY domain containing linker protein 3	76686	-0.257446	0.835928	-0.578481	6.13604e-05	7.81879	1.07689e-06
Vcpip1	valosin containing protein (p97)/p47 complex interacting protein 1	70675	-0.151897	0.831948	-0.680052	7.10788e-05	5.05056	1.26576e-06
Mast1	microtubule associated serine/threonine kinase 1	56527	-0.313078	0.998502	-0.685423	7.30531e-05	5.92504	1.30898e-06
Tmem170b	transmembrane protein 170B	621976	-0.153655	0.804443	-0.650788	7.32103e-05	5.93054	1.31719e-06
Ccdc85a	coiled-coil domain containing 85A	216613	-0.076635	0.894041	-0.817406	7.55453e-05	5.81383	1.37032e-06
Kbtbd7	kelch repeat and BTB (POZ) domain containing 7	211255	0.0363458	0.821439	-0.857785	7.65882e-05	4.96933	1.39769e-06
Pcdhga3	protocadherin gamma subfamily A, 3	93711	-0.671442	1.78743	-1.11599	8.02465e-05	2.15735	1.47921e-06
Ilf3	interleukin enhancer binding factor 3	16201	-0.185815	0.926135	-0.74032	8.34138e-05	6.31524	1.55068e-06
Tmem151b	transmembrane protein 151B	210573	-0.198527	1.21989	-1.02136	8.34138e-05	4.19466	1.55601e-06
Slc9a7	solute carrier family 9 (sodium/hydrogen exchanger), member 7	236727	-0.478366	1.15162	-0.673258	8.38668e-05	3.75896	1.56755e-06
Sox8	SRY (sex determining region Y)-box 8	20681	-0.083306	0.905353	-0.822047	8.45382e-05	4.70023	1.5832e-06
Sowaha	sosondowah ankyrin repeat domain family member A	237761	-0.698701	0.959653	-0.260952	8.58087e-05	4.22686	1.61331e-06
Ipo7	importin 7	233726	0.122614	1.04069	-1.1633	8.58087e-05	4.70412	1.61044e-06
Ccdc88c	coiled-coil domain containing 88C	68339	-0.169832	1.47479	-1.30496	8.60687e-05	2.23799	1.62137e-06
Rbfox2	RNA binding protein, fox-1 homolog (C. elegans) 2	93686	-0.443677	0.817542	-0.373866	9.03977e-05	5.16177	1.7129e-06
Ppp1r15b	protein phosphatase 1, regulatory subunit 15B	108954	-0.205728	0.885773	-0.680045	9.14304e-05	4.94009	1.73583e-06
Rbm45	RNA binding motif protein 45	241490	-1.0427	1.56582	-0.523117	9.25608e-05	1.57018	1.76069e-06
Sptb	spectrin beta, erythrocytic	20741	-0.289199	1.05757	-0.768373	9.26217e-05	4.80987	1.76526e-06
Rap1gap2	RAP1 GTPase activating protein 2	380711	-0.238403	0.958685	-0.720283	0.000100372	6.12658	1.93513e-06
Il6st	interleukin 6 signal transducer	16195	-0.113939	0.96121	-0.847271	0.000101148	5.86266	1.95382e-06
Slit1	slit guidance ligand 1	20562	-0.440552	1.50847	-1.06792	0.000101775	5.04294	1.97342e-06
Mtor	mechanistic target of rapamycin kinase	56717	-0.361562	0.864306	-0.502744	0.000103141	5.75516	2.0037e-06
Dagla	diacylglycerol lipase, alpha	269060	-0.646119	1.17349	-0.527368	0.000106627	4.09657	2.08433e-06
Sipa1l1	signal-induced proliferation-associated 1 like 1	217692	-0.261535	0.853589	-0.592054	0.000115149	4.80736	2.29628e-06
AI593442	expressed sequence AI593442	330941	-0.130493	1.02646	-0.895969	0.000115385	5.82998	2.30525e-06
Zfp106	zinc finger protein 106	20402	-0.365536	0.797435	-0.431899	0.000117253	6.60506	2.34688e-06
Psd2	pleckstrin and Sec7 domain containing 2	74002	-0.151794	0.855006	-0.703213	0.000119963	6.08022	2.40993e-06
Elmsan1	ELM2 and Myb/SANT-like domain containing 1	238317	-0.507829	1.14327	-0.635445	0.000123865	2.841	2.49744e-06
Acsl4	acyl-CoA synthetase long-chain family member 4	50790	-0.305827	0.877956	-0.572129	0.000127482	5.71373	2.59198e-06
Ptprz1	protein tyrosine phosphatase, receptor type Z, polypeptide 1	19283	-0.17311	0.721251	-0.548141	0.000143144	7.07065	2.97033e-06
Amotl1	angiomotin-like 1	75723	-0.622405	0.781456	-0.159052	0.000143144	6.16721	2.99149e-06
Plch1	phospholipase C, eta 1	269437	0.0347857	0.890586	-0.925372	0.000143144	4.10731	2.98475e-06
Lrp1	low density lipoprotein receptor-related protein 1	16971	-0.179673	0.949531	-0.769857	0.000143144	7.13322	2.98547e-06
Abhd2	abhydrolase domain containing 2	54608	0.0177773	1.45229	-1.47007	0.000143144	1.66038	2.97238e-06
Kcnh5	potassium voltage-gated channel, subfamily H (eag-related), member 5	238271	-0.492171	1.34009	-0.847924	0.000143494	2.81988	3.00408e-06
Cad	carbamoyl-phosphate synthetase 2, aspartate transcarbamylase, and dihydroorotase	69719	-0.536373	1.2626	-0.72623	0.000143531	3.61192	3.01542e-06
Mcf2l	mcf.2 transforming sequence-like	17207	-0.254455	0.89839	-0.643936	0.000147979	5.70318	3.15738e-06
Irs4	insulin receptor substrate 4	16370	-1.02714	1.16825	-0.141106	0.000147979	5.70979	3.16877e-06
Glra3	glycine receptor, alpha 3 subunit	110304	-0.731013	1.30746	-0.576443	0.000147979	2.20445	3.16579e-06
Eif5a2	eukaryotic translation initiation factor 5A2	208691	0.27019	0.645409	-0.915599	0.000152729	5.72642	3.29295e-06
Exoc6b	exocyst complex component 6B	75914	0.140268	0.715644	-0.855912	0.000152729	6.31827	3.28908e-06
Ppm1f	protein phosphatase 1F (PP2C domain containing)	68606	-0.0220526	0.770191	-0.748138	0.00015304	6.34724	3.31656e-06
Sema5a	sema domain, seven thrombospondin repeats (type 1 and type 1-like), transmembrane domain (TM) and short cytoplasmic domain, (semaphorin) 5A	20356	-0.708643	0.796274	-0.0876308	0.00015689	5.17844	3.4173e-06
Eif4g1	eukaryotic translation initiation factor 4, gamma 1	208643	-0.327062	0.846521	-0.519459	0.000158091	6.16733	3.46674e-06
Myh10	myosin, heavy polypeptide 10, non-muscle	77579	-0.305475	0.75641	-0.450934	0.000159524	6.22789	3.50403e-06
Sipa1l3	signal-induced proliferation-associated 1 like 3	74206	-0.328472	1.10286	-0.774387	0.000160348	3.264	3.53393e-06
Afap1	actin filament associated protein 1	70292	-0.0938042	0.898581	-0.804777	0.000164654	4.0028	3.63488e-06
Paqr8	progestin and adipoQ receptor family member VIII	74229	-0.00501047	0.758667	-0.753656	0.000165696	6.59119	3.67007e-06
Cdk5rap2	CDK5 regulatory subunit associated protein 2	214444	0.15727	0.876493	-1.03376	0.000165886	3.03849	3.68039e-06
Nrcam	neuronal cell adhesion molecule	319504	0.0183074	0.771566	-0.789873	0.000177115	7.39651	3.99469e-06
Ids	iduronate 2-sulfatase	15931	-0.270949	0.7935	-0.522551	0.00018116	8.00605	4.11257e-06
Slc29a3	solute carrier family 29 (nucleoside transporters), member 3	71279	-0.0457159	0.890017	-0.844301	0.000185159	3.6445	4.24422e-06
Kidins220	kinase D-interacting substrate 220	77480	-0.260759	0.814967	-0.554207	0.000186291	7.56731	4.27704e-06
Ablim1	actin-binding LIM protein 1	226251	-0.112258	0.801898	-0.68964	0.000186621	6.14775	4.29148e-06
Synpo2	synaptopodin 2	118449	-0.41526	1.44857	-1.03331	0.000186901	3.6164	4.30478e-06
Tjp2	tight junction protein 2	21873	0.0281677	0.868433	-0.8966	0.000187637	4.69059	4.34281e-06
Akap12	A kinase (PRKA) anchor protein (gravin) 12	83397	-0.5369	1.00345	-0.466546	0.00019793	5.63094	4.62796e-06
Pcdhga11	protocadherin gamma subfamily A, 11	93723	-0.30532	1.26803	-0.962713	0.000198401	2.59633	4.64997e-06
Fbxo46	F-box protein 46	243867	-0.288666	1.41951	-1.13084	0.00020196	2.81667	4.74823e-06
Aff1	AF4/FMR2 family, member 1	17355	-0.866254	1.10253	-0.23628	0.000202182	2.33424	4.76357e-06
Zfp507	zinc finger protein 507	668501	-0.365863	1.13374	-0.767877	0.000202182	3.57264	4.76834e-06
Ubap2	ubiquitin-associated protein 2	68926	-0.213044	0.980195	-0.767152	0.000202606	5.01892	4.7895e-06
Sema4f	sema domain, immunoglobulin domain (Ig), TM domain, and short cytoplasmic domain	20355	-0.316652	0.983745	-0.667093	0.000202606	5.10715	4.79705e-06
Gbf1	golgi-specific brefeldin A-resistance factor 1	107338	-0.0948847	0.848713	-0.753829	0.000205413	5.96275	4.88232e-06
Kdr	kinase insert domain protein receptor	16542	0.25777	0.940833	-1.1986	0.000209519	3.01114	5.00305e-06
Ppp1r12b	protein phosphatase 1, regulatory subunit 12B	329251	-0.256375	1.00049	-0.744117	0.000210897	3.19387	5.04372e-06
Twf1	twinfilin actin binding protein 1	19230	-0.245534	0.732997	-0.487463	0.000213652	5.70839	5.14381e-06
2610507B11Rik	RIKEN cDNA 2610507B11 gene	72503	-0.136528	0.825987	-0.689459	0.000213652	6.90067	5.14891e-06
2510009E07Rik	RIKEN cDNA 2510009E07 gene	72190	0.0156583	0.719858	-0.735516	0.000216029	5.55952	5.23003e-06
Cluh	clustered mitochondria (cluA/CLU1) homolog	74148	-0.0973423	0.817793	-0.72045	0.000216895	5.94029	5.30048e-06
Ints1	integrator complex subunit 1	68510	-0.381617	1.16938	-0.787763	0.000216895	4.68536	5.30685e-06
Sema4d	sema domain, immunoglobulin domain (Ig), transmembrane domain (TM) and short cytoplasmic domain, (semaphorin) 4D	20354	0.0572534	1.10892	-1.16618	0.000218358	4.77702	5.36676e-06
Heatr5b	HEAT repeat containing 5B	320473	0.118892	0.778682	-0.897574	0.000221834	4.8585	5.46048e-06
Apba1	amyloid beta (A4) precursor protein binding, family A, member 1	319924	-0.478572	0.805064	-0.326491	0.000223187	5.43351	5.51094e-06
5930403L14Rik	RIKEN cDNA 5930403L14 gene	320939	-0.721006	1.17121	-0.450208	0.000223187	2.63012	5.51829e-06
Ptch1	patched 1	19206	-0.101839	1.30015	-1.19831	0.000223272	3.484	5.5286e-06
Gpr165	G protein-coupled receptor 165	76206	-0.208286	1.23643	-1.02814	0.000224326	5.51997	5.57121e-06
Sorcs2	sortilin-related VPS10 domain containing receptor 2	81840	-0.476223	0.905117	-0.428893	0.000226612	5.4839	5.65139e-06
Ndst1	N-deacetylase/N-sulfotransferase (heparan glucosaminyl) 1	15531	-0.246457	1.13996	-0.893499	0.000226612	4.93448	5.66134e-06
Cyld	CYLD lysine 63 deubiquitinase	74256	-0.332954	0.750446	-0.417492	0.000227618	6.50604	5.71692e-06
Eef2	eukaryotic translation elongation factor 2	13629	-0.256071	0.770213	-0.514142	0.000227618	8.48325	5.73102e-06
Fam102a	family with sequence similarity 102, member A	98952	-0.296229	0.922573	-0.626343	0.000227618	5.67591	5.72105e-06
Cdh22	cadherin 22	104010	-0.447869	1.11451	-0.666644	0.000227618	4.81036	5.73672e-06
Tecpr1	tectonin beta-propeller repeat containing 1	70381	-0.226479	1.2148	-0.988324	0.0002375	5.86126	6.0382e-06
Plxnb2	plexin B2	140570	-0.615802	1.14105	-0.525246	0.000249521	5.74624	6.38055e-06
Mbnl1	muscleblind like splicing factor 1	56758	-0.170386	0.76451	-0.594123	0.000254235	6.27924	6.52309e-06
Tbl1x	transducin (beta)-like 1 X-linked	21372	-0.0634667	0.803046	-0.73958	0.000257355	5.30113	6.64434e-06
Nedd4	neural precursor cell expressed, developmentally down-regulated 4	17999	-0.197343	0.828748	-0.631405	0.000258634	8.3335	6.69923e-06
Scn2a	sodium channel, voltage-gated, type II, alpha	110876	-0.66749	0.848748	-0.181258	0.000260367	7.38129	6.76326e-06
Tshz2	teashirt zinc finger family member 2	228911	-0.242509	1.05437	-0.811864	0.00026546	4.65887	6.90535e-06
Vps18	VPS18 CORVET/HOPS core subunit	228545	-0.163491	1.00808	-0.844588	0.000266373	5.35461	6.93888e-06
Gprin3	GPRIN family member 3	243385	-0.347913	1.18914	-0.841226	0.000267871	2.7843	6.99761e-06
Abtb2	ankyrin repeat and BTB (POZ) domain containing 2	99382	-0.154345	0.828456	-0.674111	0.000273159	3.93154	7.15586e-06
Prkaa1	protein kinase, AMP-activated, alpha 1 catalytic subunit	105787	0.0475961	0.747207	-0.794803	0.000275225	5.53495	7.22012e-06
Slc4a10	solute carrier family 4, sodium bicarbonate cotransporter-like, member 10	94229	0.0959928	0.691557	-0.78755	0.00027557	6.46871	7.24945e-06
Jph3	junctophilin 3	57340	-0.141138	1.11936	-0.97822	0.000276607	7.33721	7.29707e-06
Igf2r	insulin-like growth factor 2 receptor	16004	-0.243205	1.16601	-0.922808	0.000277182	3.71615	7.32246e-06
Nup214	nucleoporin 214	227720	-0.337148	0.875556	-0.538407	0.00028457	4.58066	7.61185e-06
Gtf2a1	general transcription factor II A, 1	83602	-0.385888	0.911768	-0.525879	0.00028457	5.12371	7.60474e-06
Myef2	myelin basic protein expression factor 2, repressor	17876	-0.152165	0.840695	-0.68853	0.000284843	4.40784	7.65059e-06
Wscd2	WSC domain containing 2	320916	-0.596421	1.31368	-0.717258	0.000291713	3.23013	7.87404e-06
Tbc1d9b	TBC1 domain family, member 9B	76795	-0.0972774	0.839974	-0.742696	0.000293446	7.16091	7.94055e-06
Clcn5	chloride channel, voltage-sensitive 5	12728	-0.363669	1.01583	-0.652161	0.000293446	3.13059	7.95723e-06
Mamld1	mastermind-like domain containing 1	333639	-0.0807503	1.28586	-1.20511	0.000297966	4.08946	8.10172e-06
Fzd3	frizzled class receptor 3	14365	-0.767245	0.794191	-0.0269456	0.000299742	5.6841	8.17207e-06
Plec	plectin	18810	-0.138518	0.890698	-0.75218	0.000305138	4.98183	8.3564e-06
Anp32e	acidic (leucine-rich) nuclear phosphoprotein 32 family, member E	66471	-0.239608	0.722983	-0.483374	0.000306721	6.32087	8.44759e-06
Gmps	guanine monophosphate synthetase	229363	-0.272682	0.744123	-0.471442	0.000311019	6.46727	8.59397e-06
Sbf1	SET binding factor 1	77980	-0.193716	1.04923	-0.855518	0.00031378	5.82021	8.6818e-06
Tmem164	transmembrane protein 164	209497	-0.539336	1.01609	-0.476755	0.000317838	4.49792	8.92271e-06
Pik3r3	phosphoinositide-3-kinase regulatory subunit 3	18710	0.086186	0.696645	-0.782831	0.000319444	4.93178	8.98458e-06
Zfp638	zinc finger protein 638	18139	-0.235638	0.775677	-0.540038	0.000320821	5.68995	9.05366e-06
Rb1cc1	RB1-inducible coiled-coil 1	12421	-0.0618717	0.753738	-0.691866	0.000325743	5.95703	9.29145e-06
Trp53bp1	transformation related protein 53 binding protein 1	27223	-0.192498	0.819703	-0.627205	0.000325743	6.77541	9.30045e-06
Sec14l1	SEC14-like lipid binding 1	74136	-0.260653	0.825503	-0.56485	0.000327026	5.35313	9.36113e-06
Mef2a	myocyte enhancer factor 2A	17258	-0.193754	1.13167	-0.937911	0.000327032	5.17816	9.37332e-06
Tmem184b	transmembrane protein 184b	223693	-0.114643	0.960703	-0.84606	0.000329945	5.93308	9.48112e-06
Topors	topoisomerase I binding, arginine/serine-rich	106021	0.0877475	0.757812	-0.84556	0.000330505	5.18859	9.54585e-06
Bmpr1b	bone morphogenetic protein receptor, type 1B	12167	-0.185943	0.83785	-0.651906	0.000330505	4.00863	9.53072e-06
Snrk	SNF related kinase	20623	0.0485158	0.853863	-0.902378	0.000330505	6.66904	9.51896e-06
Supt16	suppressor of Ty 16	114741	-0.483523	0.875708	-0.392185	0.000337112	4.22095	9.81866e-06
Lasp1	LIM and SH3 protein 1	16796	-0.0561803	0.886989	-0.830809	0.000337112	6.8232	9.8197e-06
Synm	synemin, intermediate filament protein	233335	-0.453391	0.876853	-0.423462	0.00034125	4.0155	9.95663e-06
Pdxk	pyridoxal (pyridoxine, vitamin B6) kinase	216134	-0.108269	0.905109	-0.79684	0.00035245	7.93315	1.04131e-05
Tspyl5	testis-specific protein, Y-encoded-like 5	239364	-0.0305461	0.685149	-0.654603	0.000353908	5.99704	1.04822e-05
Mroh1	maestro heat-like repeat family member 1	223658	-0.0974106	0.98632	-0.888909	0.000359509	5.39914	1.06878e-05
Sgsm1	small G protein signaling modulator 1	52850	-0.47275	1.0451	-0.572347	0.000360437	7.28516	1.07419e-05
Dnajc27	DnaJ heat shock protein family (Hsp40) member C27	217378	0.172322	0.590938	-0.763261	0.000363086	7.33657	1.08342e-05
Smg7	Smg-7 homolog, nonsense mediated mRNA decay factor (C. elegans)	226517	-0.379105	0.879187	-0.500082	0.000364893	5.37042	1.09016e-05
Abcb9	ATP-binding cassette, sub-family B (MDR/TAP), member 9	56325	0.140013	0.712137	-0.852151	0.000366272	4.82894	1.09697e-05
Sgip1	SH3-domain GRB2-like (endophilin) interacting protein 1	73094	-0.0947856	0.772916	-0.67813	0.000366272	5.33892	1.09583e-05
Uba6	ubiquitin-like modifier activating enzyme 6	231380	-0.112088	0.838823	-0.726735	0.000378455	4.6091	1.14042e-05
Zhx3	zinc fingers and homeoboxes 3	320799	-0.285517	0.890153	-0.604636	0.000378506	3.94417	1.14197e-05
Rph3a	rabphilin 3A	19894	-0.127225	0.833754	-0.706529	0.000390986	6.957	1.19017e-05
Creb1	cAMP responsive element binding protein 1	12912	-0.444155	0.890495	-0.44634	0.000390986	4.75929	1.19113e-05
Arhgef11	Rho guanine nucleotide exchange factor (GEF) 11	213498	0.0460135	0.995605	-1.04162	0.000390986	4.10995	1.19008e-05
Fgf14	fibroblast growth factor 14	14169	-0.246205	0.886661	-0.640456	0.000391102	5.42149	1.19543e-05
Gpr101	G protein-coupled receptor 101	245424	-0.952962	1.29484	-0.341883	0.000400112	5.43096	1.23218e-05
Flrt1	fibronectin leucine rich transmembrane protein 1	396184	-0.616245	1.14313	-0.526886	0.000403153	3.72239	1.24303e-05
Dennd4a	DENN/MADD domain containing 4A	102442	-0.312755	0.809333	-0.496578	0.000413839	4.83771	1.28054e-05
Chrm2	cholinergic receptor, muscarinic 2, cardiac	243764	-0.0186392	1.08778	-1.06914	0.000417353	3.10503	1.29502e-05
Camta2	calmodulin binding transcription activator 2	216874	-0.0991382	1.17661	-1.07747	0.000417353	6.13513	1.29602e-05
Gpam	glycerol-3-phosphate acyltransferase, mitochondrial	14732	0.313169	1.14289	-1.45606	0.00042065	4.51665	1.30936e-05
Phldb1	pleckstrin homology like domain, family B, member 1	102693	-0.0865885	0.969782	-0.883194	0.000422135	4.26954	1.31708e-05
Braf	Braf transforming gene	109880	-0.192296	0.716762	-0.524465	0.000431329	5.99453	1.3501e-05
Ppp1r16b	protein phosphatase 1, regulatory subunit 16B	228852	0.164395	0.78133	-0.945726	0.000439174	5.56797	1.38317e-05
Ngef	neuronal guanine nucleotide exchange factor	53972	0.00576906	0.682947	-0.688716	0.000441231	6.55254	1.39128e-05
Pcdhgc4	protocadherin gamma subfamily C, 4	93707	0.0999554	1.23174	-1.3317	0.00045458	4.93055	1.43529e-05
Rtl6	retrotransposon Gag like 6	223732	-0.233124	0.967325	-0.734201	0.000459578	6.07004	1.4542e-05
Chrm5	cholinergic receptor, muscarinic 5	213788	-0.216014	1.61316	-1.39714	0.000460243	0.973745	1.45969e-05
Amotl2	angiomotin-like 2	56332	-0.318071	0.857812	-0.539741	0.000460971	4.21054	1.4637e-05
Zfp292	zinc finger protein 292	30046	-0.660838	0.875918	-0.21508	0.000468314	5.02429	1.48977e-05
Mlh3	mutL homolog 3	217716	-0.262022	0.899069	-0.637047	0.000468314	4.05213	1.49046e-05
Snrnp200	small nuclear ribonucleoprotein 200 (U5)	320632	-0.283434	0.794262	-0.510828	0.000468389	6.31509	1.49242e-05
Kpna3	karyopherin (importin) alpha 3	16648	-0.116808	0.737075	-0.620266	0.000471784	6.46446	1.5089e-05
Dcaf1	DDB1 and CUL4 associated factor 1	321006	0.0657535	0.902886	-0.96864	0.000471784	4.5728	1.51018e-05
Agl	amylo-1,6-glucosidase, 4-alpha-glucanotransferase	77559	-0.318208	0.84778	-0.529572	0.000488673	4.68962	1.57105e-05
Kif13b	kinesin family member 13B	16554	-0.160412	1.20925	-1.04883	0.000488673	2.20987	1.57144e-05
Inppl1	inositol polyphosphate phosphatase-like 1	16332	-0.419643	1.11827	-0.698629	0.000493575	2.55152	1.59446e-05
Caprin1	cell cycle associated protein 1	53872	0.0593913	0.660217	-0.719609	0.000494549	7.67924	1.59943e-05
Mapk8ip2	mitogen-activated protein kinase 8 interacting protein 2	60597	-0.0846844	0.922782	-0.838098	0.000497948	7.83064	1.61592e-05
Thsd7a	thrombospondin, type I, domain containing 7A	330267	-0.0259102	0.84602	-0.820109	0.000499656	3.57042	1.62419e-05
Sdc4	syndecan 4	20971	-0.533017	0.67795	-0.144933	0.000499943	6.25795	1.62975e-05
Dock10	dedicator of cytokinesis 10	210293	0.0937501	0.648201	-0.741951	0.000508738	4.91921	1.66029e-05
Kif1a	kinesin family member 1A	16560	-0.410958	0.803203	-0.392245	0.000516181	9.13263	1.69028e-05
Fbxo41	F-box protein 41	330369	-0.498757	0.964403	-0.465646	0.00051829	4.58655	1.70291e-05
Pcdhgb5	protocadherin gamma subfamily B, 5	93702	-0.62501	1.96638	-1.34137	0.000521411	0.786592	1.71508e-05
Snph	syntaphilin	241727	-0.165056	0.817599	-0.652543	0.000525637	6.38616	1.73091e-05
Fam171b	family with sequence similarity 171, member B	241520	-0.0244778	0.801082	-0.776604	0.00052829	7.32742	1.74548e-05
Unc13c	unc-13 homolog C	208898	-0.0208258	0.774444	-0.753618	0.000531305	4.84223	1.76131e-05
Cep170	centrosomal protein 170	545389	-0.339613	0.769896	-0.430283	0.00053618	5.77744	1.78536e-05
Ppp1r26	protein phosphatase 1, regulatory subunit 26	241289	-0.455827	0.923985	-0.468158	0.000538718	4.13887	1.79777e-05
Dstyk	dual serine/threonine and tyrosine protein kinase	213452	-0.215233	0.752097	-0.536864	0.000543032	5.60763	1.81427e-05
Lzts3	leucine zipper, putative tumor suppressor family member 3	241638	-0.316989	0.891245	-0.574256	0.00054309	5.57222	1.82036e-05
Itch	itchy, E3 ubiquitin protein ligase	16396	0.103122	0.623382	-0.726503	0.000552871	5.35189	1.85924e-05
Epas1	endothelial PAS domain protein 1	13819	-0.558157	0.811529	-0.253372	0.000553941	5.62533	1.86692e-05
Dzank1	double zinc ribbon and ankyrin repeat domains 1	241688	-0.361209	0.798095	-0.436886	0.000558031	8.00148	1.88506e-05
Rnf144a	ring finger protein 144A	108089	-0.0784224	0.854643	-0.77622	0.000558031	3.75888	1.88686e-05
Rfx3	regulatory factor X, 3 (influences HLA class II expression)	19726	-0.71175	0.923278	-0.211529	0.00056346	4.47309	1.91351e-05
Pcdhgc3	protocadherin gamma subfamily C, 3	93706	-0.202836	1.74681	-1.54397	0.000563781	3.98844	1.92148e-05
Acot11	acyl-CoA thioesterase 11	329910	0.0730167	0.690678	-0.763695	0.000565902	5.21755	1.9343e-05
Zfp275	zinc finger protein 275	27081	-0.785933	0.884692	-0.0987589	0.000565902	4.88823	1.93268e-05
Edem3	ER degradation enhancer, mannosidase alpha-like 3	66967	-0.403052	0.966762	-0.56371	0.000568847	4.82701	1.94953e-05
Kank1	KN motif and ankyrin repeat domains 1	107351	0.101208	0.708886	-0.810094	0.000581536	4.4052	2.00485e-05
Crkl	v-crk avian sarcoma virus CT10 oncogene homolog-like	12929	-0.00949041	0.81221	-0.802719	0.000582481	5.53994	2.0124e-05
Evpl	envoplakin	14027	-0.625336	1.30201	-0.676676	0.000592986	3.51945	2.06125e-05
Ube4b	ubiquitination factor E4B	63958	-0.112345	0.737513	-0.625167	0.000598752	5.92382	2.08403e-05
Map1s	microtubule-associated protein 1S	270058	-0.347881	1.10111	-0.753224	0.000599651	6.01876	2.09603e-05
Adam10	a disintegrin and metallopeptidase domain 10	11487	0.276051	0.853648	-1.1297	0.000602073	4.88801	2.1111e-05
Opa1	OPA1, mitochondrial dynamin like GTPase	74143	-0.0744455	0.668131	-0.593686	0.000602711	6.46009	2.11555e-05
Pdcd6ip	programmed cell death 6 interacting protein	18571	0.0309114	0.690271	-0.721182	0.000607981	5.60908	2.13715e-05
Slc38a10	solute carrier family 38, member 10	72055	-0.0600291	0.885814	-0.825785	0.000607981	6.04072	2.13852e-05
Dok6	docking protein 6	623279	-0.517089	1.58207	-1.06498	0.000610727	0.557382	2.15268e-05
Sik2	salt inducible kinase 2	235344	-0.0116165	1.10245	-1.09084	0.000612653	2.89372	2.16185e-05
Tnks1bp1	tankyrase 1 binding protein 1	228140	-0.316709	1.12974	-0.813029	0.000612653	3.16098	2.16398e-05
Cyb5b	cytochrome b5 type B	66427	-0.0461988	0.693839	-0.64764	0.000625262	7.58151	2.22156e-05
Sv2c	synaptic vesicle glycoprotein 2c	75209	-0.548952	1.16998	-0.62103	0.000625262	2.43232	2.22232e-05
Jun	jun proto-oncogene	16476	-0.178354	0.949856	-0.771502	0.000637353	5.44501	2.27936e-05
Zfp407	zinc finger protein 407	240476	-0.221188	1.10617	-0.884983	0.000640558	2.58464	2.29554e-05
Nacc2	nucleus accumbens associated 2, BEN and BTB (POZ) domain containing	67991	0.18253	0.738259	-0.920789	0.000646316	6.89103	2.32331e-05
Chd4	chromodomain helicase DNA binding protein 4	107932	-0.309272	0.774021	-0.464749	0.000646316	5.02112	2.32322e-05
Kpna1	karyopherin (importin) alpha 1	16646	0.193158	0.620171	-0.813328	0.000646841	6.74751	2.32995e-05
Kif26b	kinesin family member 26B	269152	-0.401055	1.28111	-0.880053	0.000668388	2.10993	2.4174e-05
Znfx1	zinc finger, NFX1-type containing 1	98999	-0.180736	0.8443	-0.663564	0.000675213	4.31736	2.45251e-05
Ccdc157	coiled-coil domain containing 157	216516	-0.612542	1.02223	-0.409693	0.000675213	4.82935	2.45451e-05
Selenoi	selenoprotein I	28042	-0.342304	0.732793	-0.390489	0.000675966	5.39448	2.45973e-05
Iqsec3	IQ motif and Sec7 domain 3	243621	-0.527894	0.672959	-0.145066	0.000680066	5.73996	2.48907e-05
Rptor	regulatory associated protein of MTOR, complex 1	74370	-0.331089	0.863954	-0.532865	0.000680066	5.31928	2.48966e-05
Lmln	leishmanolysin-like (metallopeptidase M8 family)	239833	0.00071055	1.07937	-1.08008	0.000682098	3.11562	2.50212e-05
Stag2	stromal antigen 2	20843	-0.416216	0.867548	-0.451332	0.000685386	5.12803	2.52931e-05
Myh14	myosin, heavy polypeptide 14	71960	-0.629591	0.996562	-0.366971	0.000685386	3.9783	2.52745e-05
Cyfip2	cytoplasmic FMR1 interacting protein 2	76884	0.108707	0.689602	-0.798308	0.000695983	8.36693	2.57354e-05
Slc39a3	solute carrier family 39 (zinc transporter), member 3	106947	-0.222486	0.876668	-0.654182	0.000698509	5.70294	2.59316e-05
Slc25a36	solute carrier family 25, member 36	192287	0.0153171	0.851088	-0.866405	0.000699854	4.03588	2.60974e-05
Musk	muscle, skeletal, receptor tyrosine kinase	18198	-1.46117	1.36412	0.0970548	0.000699854	0.366519	2.61103e-05
Cnst	consortin, connexin sorting protein	226744	-0.0726892	0.814362	-0.741673	0.000709129	5.19232	2.65868e-05
Cul5	cullin 5	75717	-0.224402	0.70325	-0.478848	0.000712384	5.73875	2.68137e-05
Rnf24	ring finger protein 24	51902	-0.0800747	0.738839	-0.658764	0.000715044	4.22869	2.6995e-05
Rlim	ring finger protein, LIM domain interacting	19820	-0.379884	0.815002	-0.435118	0.000715044	5.97719	2.69984e-05
Abr	active BCR-related gene	109934	-0.131586	0.867567	-0.735981	0.000715882	8.0974	2.70916e-05
Dhx37	DEAH (Asp-Glu-Ala-His) box polypeptide 37	208144	-0.350569	1.05586	-0.705286	0.000715882	3.55627	2.71034e-05
Hdlbp	high density lipoprotein (HDL) binding protein	110611	-0.156467	0.734813	-0.578346	0.00071719	6.25946	2.72321e-05
Wdr7	WD repeat domain 7	104082	-0.172354	0.760761	-0.588407	0.000719412	6.90098	2.73429e-05
Nebl	nebulette	74103	-0.161206	0.9142	-0.752994	0.000723942	4.80071	2.75683e-05
Ltbp4	latent transforming growth factor beta binding protein 4	108075	-0.364126	1.02425	-0.660126	0.000723942	4.44645	2.75652e-05
Zfp574	zinc finger protein 574	232976	-0.159646	0.981287	-0.821641	0.000732431	5.05341	2.80533e-05
Ubxn2a	UBX domain protein 2A	217379	0.250927	0.543344	-0.794271	0.000734214	6.06253	2.81486e-05
Fkrp	fukutin related protein	243853	-0.249465	0.760523	-0.511058	0.000734541	5.60116	2.81882e-05
Lmtk2	lemur tyrosine kinase 2	231876	-0.484902	0.879209	-0.394306	0.000745241	4.73538	2.87359e-05
Usp37	ubiquitin specific peptidase 37	319651	-0.323812	0.825591	-0.501779	0.000750807	4.76326	2.90057e-05
Paip1	polyadenylate binding protein-interacting protein 1	218693	-0.421506	0.791928	-0.370422	0.000752299	4.95517	2.91464e-05
Disp3	dispatched RND transporter family member 3	242748	-0.330249	1.01126	-0.681007	0.000763565	4.42247	2.97515e-05
Ppp1r9a	protein phosphatase 1, regulatory subunit 9A	243725	-0.550223	0.701042	-0.15082	0.000768618	6.27195	2.99766e-05
Sec22c	SEC22 homolog C, vesicle trafficking protein	215474	-0.53575	0.855422	-0.319672	0.000783106	4.52656	3.07722e-05
Ascc3	activating signal cointegrator 1 complex subunit 3	77987	-0.640771	0.914286	-0.273515	0.000820415	4.0928	3.26005e-05
Ambra1	autophagy/beclin 1 regulator 1	228361	-0.367297	0.899337	-0.53204	0.000826353	4.77977	3.30493e-05
Arfgef3	ARFGEF family member 3	215821	-0.698073	0.936097	-0.238024	0.000829686	5.3482	3.32131e-05
Dlg3	discs large MAGUK scaffold protein 3	53310	-0.187444	0.851471	-0.664027	0.000830158	6.06576	3.3293e-05
Gm6548	eukaryotic translation elongation factor 1 alpha 1 pseudogene	625054	-0.786065	1.01305	-0.226982	0.00083476	2.63557	3.3539e-05
Fbxl18	F-box and leucine-rich repeat protein 18	231863	-0.245975	1.03176	-0.78578	0.000837675	3.02511	3.3687e-05
Snx13	sorting nexin 13	217463	-0.119562	0.649397	-0.529834	0.000841271	5.83794	3.39245e-05
Mtmr9	myotubularin related protein 9	210376	-0.118307	0.7908	-0.672493	0.00085916	4.54532	3.47091e-05
Zhx2	zinc fingers and homeoboxes 2	387609	-0.206308	1.13454	-0.928231	0.000861833	2.81907	3.48488e-05
Adgrl2	adhesion G protein-coupled receptor L2	99633	-0.0997835	0.722339	-0.622555	0.000868233	5.36107	3.51395e-05
Zfp423	zinc finger protein 423	94187	-0.219269	0.989998	-0.770729	0.000897632	6.02382	3.66795e-05
Plekha7	pleckstrin homology domain containing, family A member 7	233765	-0.338663	1.12346	-0.784798	0.000930623	2.73508	3.82124e-05
Fgfr1	fibroblast growth factor receptor 1	14182	-0.286647	0.755544	-0.468897	0.000946735	5.95906	3.89436e-05
Mturn	maturin, neural progenitor differentiation regulator homolog (Xenopus)	68235	0.0195827	0.986353	-1.00594	0.000963017	4.40112	3.96843e-05
Samd14	sterile alpha motif domain containing 14	217125	-0.408349	0.892842	-0.484493	0.00096781	6.00827	3.9953e-05
Glg1	golgi apparatus protein 1	20340	0.167047	0.753743	-0.920791	0.000968764	6.87376	4.00637e-05
Plcb1	phospholipase C, beta 1	18795	-0.0310275	0.759129	-0.728101	0.000970177	5.88184	4.01578e-05
Gnaq	guanine nucleotide binding protein, alpha q polypeptide	14682	-0.293364	0.679835	-0.386471	0.000973576	6.88587	4.03343e-05
Nynrin	NYN domain and retroviral integrase containing	277154	-0.409928	1.1235	-0.713572	0.00097769	4.90403	4.05407e-05
Cacul1	CDK2 associated, cullin domain 1	78832	-0.430642	0.740877	-0.310236	0.000994866	5.51049	4.15006e-05
Arhgap35	Rho GTPase activating protein 35	232906	-0.403896	0.794065	-0.390169	0.000994866	6.04218	4.14821e-05
Apc	adenomatosis polyposis coli	11789	-0.43705	0.732142	-0.295093	0.0010015	6.24473	4.20696e-05
Rai1	retinoic acid induced 1	19377	-0.490196	0.806252	-0.316055	0.00100462	4.74462	4.22487e-05
Man2b2	mannosidase 2, alpha B2	17160	-0.338838	1.19494	-0.856104	0.00102643	3.95563	4.33548e-05
Dcaf7	DDB1 and CUL4 associated factor 7	71833	-0.294484	0.788743	-0.494259	0.00103325	7.68482	4.37188e-05
Erc1	ELKS/RAB6-interacting/CAST family member 1	111173	-0.227321	0.801838	-0.574517	0.00105229	4.92703	4.4873e-05
Slit2	slit guidance ligand 2	20563	-0.512766	0.941067	-0.428301	0.00106605	4.43895	4.55776e-05
Lrig2	leucine-rich repeats and immunoglobulin-like domains 2	269473	-0.48368	0.845511	-0.361831	0.00106806	5.14257	4.5742e-05
Arhgap5	Rho GTPase activating protein 5	11855	-0.100142	0.662504	-0.562361	0.00107052	6.02818	4.58869e-05
Arl14ep	ADP-ribosylation factor-like 14 effector protein	212772	-0.335244	0.754943	-0.419699	0.00110849	4.77661	4.78407e-05
Dennd4b	DENN/MADD domain containing 4B	229541	-0.285378	0.800932	-0.515554	0.00110869	4.33473	4.79307e-05
Ift172	intraflagellar transport 172	67661	-0.197027	0.809622	-0.612595	0.0011146	5.07477	4.82791e-05
Als2	alsin Rho guanine nucleotide exchange factor	74018	0.0871759	1.033	-1.12017	0.0011146	4.08705	4.83894e-05
Lsm12	LSM12 homolog	268490	-0.731362	0.705925	0.025437	0.00114233	4.09508	4.99315e-05
Rap2b	RAP2B, member of RAS oncogene family	74012	-0.451746	1.04162	-0.589876	0.00115101	3.88605	5.0565e-05
Zfp354c	zinc finger protein 354C	30944	-0.0914978	0.738119	-0.646621	0.00115749	4.9628	5.09773e-05
Celsr2	cadherin, EGF LAG seven-pass G-type receptor 2	53883	-0.259951	0.767105	-0.507153	0.0011624	5.50834	5.13218e-05
Mcc	mutated in colorectal cancers	328949	-0.200205	0.839268	-0.639063	0.00118589	3.42529	5.2708e-05
Etv5	ets variant 5	104156	-0.0486776	0.775639	-0.726961	0.00118856	4.9288	5.28707e-05
Mcm3ap	minichromosome maintenance complex component 3 associated protein	54387	-0.0708224	0.877953	-0.80713	0.00123028	4.60781	5.53054e-05
Pdp2	pyruvate dehyrogenase phosphatase catalytic subunit 2	382051	-0.451304	0.978369	-0.527066	0.00123028	2.79871	5.52361e-05
Oplah	5-oxoprolinase (ATP-hydrolysing)	75475	-0.247076	0.99112	-0.744044	0.00123028	4.42225	5.54458e-05
Pip5k1c	phosphatidylinositol-4-phosphate 5-kinase, type 1 gamma	18717	-0.130833	1.06148	-0.930645	0.00123028	7.18442	5.54014e-05
S100pbp	S100P binding protein	74648	-0.285854	1.17538	-0.88953	0.00123085	2.3441	5.55217e-05
Nup210	nucleoporin 210	54563	-0.387478	1.08763	-0.700153	0.00124799	3.95569	5.65245e-05
Stt3b	STT3, subunit of the oligosaccharyltransferase complex, homolog B (S. cerevisiae)	68292	0.0308424	0.676556	-0.707398	0.00124859	5.71728	5.65976e-05
Dclk1	doublecortin-like kinase 1	13175	-0.120616	0.665119	-0.544503	0.00125238	7.63515	5.69416e-05
Atp1a3	ATPase, Na+/K+ transporting, alpha 3 polypeptide	232975	0.15846	1.00681	-1.16527	0.00125821	10.6032	5.74912e-05
Dync1li2	dynein, cytoplasmic 1 light intermediate chain 2	234663	0.259823	0.52377	-0.783593	0.00126529	7.14204	5.78668e-05
Usp46	ubiquitin specific peptidase 46	69727	0.037098	0.658318	-0.695416	0.00127888	6.00834	5.86764e-05
Mapk1ip1l	mitogen-activated protein kinase 1 interacting protein 1-like	218975	-0.42421	0.84399	-0.41978	0.00128633	4.10687	5.91127e-05
Spock1	sparc/osteonectin, cwcv and kazal-like domains proteoglycan 1	20745	-0.219186	0.755542	-0.536356	0.00130038	7.42893	5.98542e-05
Mapk9	mitogen-activated protein kinase 9	26420	0.24596	0.475441	-0.721401	0.00133206	7.70532	6.17376e-05
Ankfy1	ankyrin repeat and FYVE domain containing 1	11736	-0.297588	0.870835	-0.573247	0.00133206	5.18376	6.16789e-05
5730409K12Rik	RIKEN cDNA 5730409K12 gene	70494	-0.482874	0.929549	-0.446675	0.00133456	3.29935	6.19675e-05
Fbxo42	F-box protein 42	213499	-0.175399	0.891851	-0.716452	0.00133739	5.23837	6.21481e-05
Trim9	tripartite motif-containing 9	94090	-0.053452	0.632982	-0.57953	0.00134416	6.57722	6.26576e-05
Cdc42bpb	CDC42 binding protein kinase beta	217866	-0.168791	1.05453	-0.885735	0.00134416	3.39371	6.27101e-05
Ehd2	EH-domain containing 2	259300	0.0483434	1.2754	-1.32374	0.00135173	1.63032	6.32621e-05
Tsc2	tuberous sclerosis 2	22084	-0.151885	0.843162	-0.691277	0.00139082	5.88083	6.55009e-05
Fbxo10	F-box protein 10	269529	-0.257025	1.14154	-0.884514	0.00139126	6.13968	6.55728e-05
Vps8	VPS8 CORVET complex subunit	209018	0.139818	0.775651	-0.915469	0.00139681	5.13433	6.59371e-05
Tnrc18	trinucleotide repeat containing 18	231861	-0.219228	1.25117	-1.03194	0.00140173	3.43483	6.62209e-05
Pcdhgb4	protocadherin gamma subfamily B, 4	93701	-0.283299	1.4712	-1.1879	0.00140189	1.59113	6.63022e-05
Dhdh	dihydrodiol dehydrogenase (dimeric)	71755	-0.441171	1.03498	-0.593804	0.00140377	2.05187	6.65161e-05
Rab5b	RAB5B, member RAS oncogene family	19344	0.0239884	0.833728	-0.857716	0.00142366	5.96584	6.77808e-05
Hnrnpu	heterogeneous nuclear ribonucleoprotein U	51810	-0.0244506	0.637909	-0.613459	0.00142973	8.06797	6.8206e-05
Tmem94	transmembrane protein 94	71947	-0.0591074	1.02205	-0.962942	0.00143819	4.94752	6.90019e-05
Mob1a	MOB kinase activator 1A	232157	0.0521578	1.0905	-1.14266	0.00143819	2.45744	6.89473e-05
Tmem106b	transmembrane protein 106B	71900	-0.320683	0.698081	-0.377398	0.00143898	6.67363	6.90927e-05
Slc6a11	solute carrier family 6 (neurotransmitter transporter, GABA), member 11	243616	0.0837054	0.703692	-0.787397	0.00143992	7.63462	6.91909e-05
Pcdhga8	protocadherin gamma subfamily A, 8	93716	-0.332725	1.27768	-0.944954	0.0014508	2.72952	6.98257e-05
Abi2	abl-interactor 2	329165	-0.152082	0.662809	-0.510727	0.00145298	6.7038	7.00857e-05
Dctn1	dynactin 1	13191	-0.134383	0.985297	-0.850914	0.00146537	7.99691	7.07371e-05
Dop1b	DOP1 leucine zipper like protein B	70028	-0.430878	0.732412	-0.301534	0.00147468	5.2312	7.15123e-05
Atf6	activating transcription factor 6	226641	-0.320105	0.781819	-0.461714	0.00148428	4.19312	7.21417e-05
Trp53inp2	transformation related protein 53 inducible nuclear protein 2	68728	0.0829472	0.73221	-0.815157	0.00148432	6.41808	7.21981e-05
Kantr	Kdm5c adjacent non-coding transcript	72997	-0.338003	0.820755	-0.482752	0.00149848	6.31285	7.29972e-05
Robo1	roundabout guidance receptor 1	19876	-0.163515	0.886508	-0.722993	0.0015115	3.57018	7.40204e-05
LOC100503956	EVI5-like protein-like	100503956	-0.221172	0.898012	-0.676839	0.00151549	5.42986	7.43275e-05
Rragd	Ras-related GTP binding D	52187	-0.222648	0.704463	-0.481815	0.00152191	5.88513	7.46982e-05
Tnfrsf21	tumor necrosis factor receptor superfamily, member 21	94185	0.118035	0.740709	-0.858744	0.00153497	6.98521	7.57349e-05
Kansl3	KAT8 regulatory NSL complex subunit 3	226976	-0.136182	0.699551	-0.56337	0.0015514	6.25206	7.66635e-05
Tenm2	teneurin transmembrane protein 2	23964	-0.285087	0.889612	-0.604525	0.00155871	5.60147	7.7193e-05
4931406P16Rik	RIKEN cDNA 4931406P16 gene	233103	0.0328112	1.03101	-1.06382	0.00156753	2.78564	7.76875e-05
Lrp1b	low density lipoprotein-related protein 1B (deleted in tumors)	94217	-0.115902	0.750433	-0.634531	0.00156857	4.37922	7.79118e-05
St8sia4	ST8 alpha-N-acetyl-neuraminide alpha-2,8-sialyltransferase 4	20452	-0.314376	0.77808	-0.463704	0.00156857	4.47585	7.78234e-05
Hivep3	human immunodeficiency virus type I enhancer binding protein 3	16656	-0.202109	0.987898	-0.785789	0.0015777	2.641	7.84816e-05
Prickle2	prickle planar cell polarity protein 2	243548	-0.335789	0.685689	-0.3499	0.0015786	5.7436	7.85845e-05
Prr14l	proline rich 14-like	215476	-0.328758	0.689802	-0.361044	0.00158615	4.88132	7.91939e-05
Hivep1	human immunodeficiency virus type I enhancer binding protein 1	110521	-0.617117	0.812551	-0.195434	0.00158856	4.10488	7.93723e-05
Pcdhga12	protocadherin gamma subfamily A, 12	93724	-0.149593	1.03924	-0.889643	0.00160612	3.16061	8.04863e-05
Fgf1	fibroblast growth factor 1	14164	0.259107	0.509348	-0.768455	0.00162546	6.8689	8.17797e-05
Rapgef2	Rap guanine nucleotide exchange factor (GEF) 2	76089	-0.417106	0.81115	-0.394045	0.00162546	5.40251	8.18563e-05
Ttll5	tubulin tyrosine ligase-like family, member 5	320244	0.281871	0.550906	-0.832777	0.00163063	5.00263	8.22147e-05
Zfp26	zinc finger protein 26	22688	-0.671616	0.861085	-0.189469	0.0016405	3.81902	8.29336e-05
Igsf3	immunoglobulin superfamily, member 3	78908	-0.285254	0.785678	-0.500424	0.00165101	4.48975	8.35254e-05
C530008M17Rik	RIKEN cDNA C530008M17 gene	320827	-0.533275	0.693165	-0.15989	0.00167185	5.27386	8.48871e-05
Ap1g1	adaptor protein complex AP-1, gamma 1 subunit	11765	-0.254399	0.679375	-0.424976	0.00171319	6.02622	8.74183e-05
Cbfa2t2	CBFA2/RUNX1 translocation partner 2	12396	-0.000289748	0.60373	-0.60344	0.00171439	5.77375	8.75518e-05
Tubgcp6	tubulin, gamma complex associated protein 6	328580	-0.141988	0.866547	-0.724559	0.00173298	3.91885	8.87565e-05
Dock4	dedicator of cytokinesis 4	238130	0.0947611	0.688418	-0.783179	0.00174677	4.83665	8.97839e-05
Atp2b2	ATPase, Ca++ transporting, plasma membrane 2	11941	0.00587304	0.623077	-0.62895	0.00174974	7.10576	9.00011e-05
Akap11	A kinase (PRKA) anchor protein 11	219181	-0.521439	0.680644	-0.159205	0.00179692	6.50142	9.31553e-05
Nupl1	nucleoporin like 1	71844	-0.0907816	0.745639	-0.654857	0.00180753	4.60226	9.37717e-05
Hk1	hexokinase 1	15275	-0.0621411	0.928492	-0.866351	0.0018174	7.89189	9.44173e-05
Rubcn	RUN domain and cysteine-rich domain containing, Beclin 1-interacting protein	100502698	-0.208588	0.791582	-0.582994	0.00181881	5.98691	9.46767e-05
Ankle2	ankyrin repeat and LEM domain containing 2	71782	-0.0670753	0.676692	-0.609616	0.00182871	5.23888	9.54085e-05
Golga2	golgi autoantigen, golgin subfamily a, 2	99412	-0.158402	0.815489	-0.657087	0.00184626	5.87373	9.6392e-05
Pdpk1	3-phosphoinositide dependent protein kinase 1	18607	-0.217533	0.636487	-0.418953	0.00185216	6.2157	9.67681e-05
Slitrk2	SLIT and NTRK-like family, member 2	245450	-0.388416	0.886174	-0.497758	0.00187044	3.11198	9.79985e-05
Capn15	calpain 15	50817	-0.133477	1.28332	-1.14984	0.00187312	3.31303	9.82769e-05
Skil	SKI-like	20482	-0.383054	0.814443	-0.431389	0.00190485	4.34206	0.000100222
Slitrk5	SLIT and NTRK-like family, member 5	75409	-0.314501	0.770203	-0.455702	0.00191114	5.14818	0.000100694
Cbx3	chromobox 3	12417	-0.438143	0.794652	-0.356509	0.00191189	4.06277	0.000100803
Madd	MAP-kinase activating death domain	228355	-0.172005	0.81744	-0.645435	0.00191325	6.82704	0.000101016
Cds2	CDP-diacylglycerol synthase (phosphatidate cytidylyltransferase) 2	110911	-0.414188	0.78436	-0.370172	0.00191562	8.11775	0.000101212
Nf2	neurofibromin 2	18016	-0.0383417	0.703276	-0.664934	0.00192899	5.45042	0.00010206
Msh6	mutS homolog 6	17688	-0.0993149	0.779905	-0.68059	0.00193591	4.64841	0.000102497
Slc4a3	solute carrier family 4 (anion exchanger), member 3	20536	-0.28298	0.88556	-0.60258	0.00193643	5.85245	0.000102596
Clasp1	CLIP associating protein 1	76707	-0.271109	0.70044	-0.429332	0.00193674	5.84135	0.000102684
Sf1	splicing factor 1	22668	-0.179103	0.702929	-0.523827	0.0019377	6.35067	0.000102806
Rbsn	rabenosyn, RAB effector	78287	-0.116067	0.698991	-0.582924	0.00198375	5.72496	0.000106151
Gpr158	G protein-coupled receptor 158	241263	-0.35691	0.744269	-0.387359	0.00199981	5.61008	0.000107499
Traf3	TNF receptor-associated factor 3	22031	-0.143038	0.772538	-0.6295	0.00201175	4.6868	0.000108289
Dscaml1	DS cell adhesion molecule like 1	114873	-0.121931	0.977616	-0.855685	0.0020151	4.18513	0.000108543
Mef2c	myocyte enhancer factor 2C	17260	-0.332964	0.778187	-0.445224	0.00201594	5.28869	0.000108663
Kdm5a	lysine (K)-specific demethylase 5A	214899	-0.21764	0.659435	-0.441796	0.00203839	5.42998	0.000109948
Rims3	regulating synaptic membrane exocytosis 3	242662	-0.473808	1.15932	-0.685508	0.00204454	4.44654	0.000110355
Atf7ip	activating transcription factor 7 interacting protein	54343	-0.0229586	0.817975	-0.795016	0.00205737	3.89734	0.000111199
Scn3a	sodium channel, voltage-gated, type III, alpha	20269	-0.756147	0.922504	-0.166358	0.00205737	5.89394	0.000111174
Hspa12a	heat shock protein 12A	73442	0.0803029	0.624149	-0.704452	0.00207915	6.52364	0.000112682
Mpp2	membrane protein, palmitoylated 2 (MAGUK p55 subfamily member 2)	50997	-0.111809	0.901008	-0.789198	0.00209146	5.95465	0.00011358
Slc39a9	solute carrier family 39 (zinc transporter), member 9	328133	-0.0108566	0.614917	-0.604061	0.00209312	5.87063	0.000113747
Gabre	gamma-aminobutyric acid (GABA) A receptor, subunit epsilon	14404	-1.08918	1.43206	-0.342874	0.00211703	1.5927	0.000115436
Plxdc2	plexin domain containing 2	67448	0.218687	0.62141	-0.840097	0.00211785	5.18654	0.000115559
Klhl24	kelch-like 24	75785	-0.164579	0.751807	-0.587228	0.00212918	5.08592	0.000116412
Cnot1	CCR4-NOT transcription complex, subunit 1	234594	-0.393776	0.698776	-0.305	0.00213824	5.77946	0.000117139
Gabpa	GA repeat binding protein, alpha	14390	-0.129379	0.759738	-0.63036	0.00213824	3.65748	0.000117143
Polr2a	polymerase (RNA) II (DNA directed) polypeptide A	20020	-0.064332	0.986218	-0.921886	0.00214479	4.17287	0.000117722
Zkscan1	zinc finger with KRAB and SCAN domains 1	74570	-0.225919	0.690032	-0.464113	0.00216083	5.43739	0.000118858
Hsd17b11	hydroxysteroid (17-beta) dehydrogenase 11	114664	-1.05952	0.968054	0.091464	0.00217981	3.03227	0.000120223
Mxd1	MAX dimerization protein 1	17119	0.0402143	0.796051	-0.836266	0.00218016	3.93513	0.000120322
Larp4	La ribonucleoprotein domain family, member 4	207214	-0.246912	0.731132	-0.48422	0.00218025	5.14734	0.000120488
Ptprs	protein tyrosine phosphatase, receptor type, S	19280	-0.315607	0.894005	-0.578398	0.0021946	7.86299	0.000121362
Unc13a	unc-13 homolog A	382018	-0.436581	0.872294	-0.435713	0.00220132	4.87662	0.000121814
Arhgap44	Rho GTPase activating protein 44	216831	-0.115398	0.642761	-0.527362	0.00220564	6.41672	0.000122134
Tenm4	teneurin transmembrane protein 4	23966	-0.308287	0.872637	-0.564349	0.00220668	5.06022	0.000122273
Elac1	elaC ribonuclease Z 1	114615	-0.28863	0.763228	-0.474598	0.00221376	5.55753	0.000122747
Mir682	microRNA 682	751556	-1.08941	0.78329	0.306115	0.00223573	4.09257	0.000124376
Spock2	sparc/osteonectin, cwcv and kazal-like domains proteoglycan 2	94214	0.00453839	0.937043	-0.941582	0.00226027	6.25591	0.000126158
Notch1	notch 1	18128	-0.385741	0.955227	-0.569486	0.00226481	3.3138	0.000126661
Prox1	prospero homeobox 1	19130	0.158625	0.877602	-1.03623	0.00227321	2.89177	0.000127548
Zc3h4	zinc finger CCCH-type containing 4	330474	-0.443404	0.808765	-0.365361	0.00233058	3.71476	0.000131883
Ncoa5	nuclear receptor coactivator 5	228869	-0.232758	0.753198	-0.52044	0.0023307	5.09751	0.000131975
Lin7c	lin-7 homolog C (C. elegans)	22343	-0.18427	0.665415	-0.481145	0.00235034	6.24792	0.000133606
Tmtc3	transmembrane and tetratricopeptide repeat containing 3	237500	-0.248307	0.866362	-0.618055	0.00235384	2.95967	0.000134286
Zfp646	zinc finger protein 646	233905	-0.388504	1.01253	-0.624023	0.00235384	2.86693	0.000134325
Arhgef26	Rho guanine nucleotide exchange factor (GEF) 26	622434	-0.0907696	0.71915	-0.628381	0.00238169	4.73005	0.000136324
Zfp92	zinc finger protein 92	22754	-0.60662	1.01831	-0.411691	0.00238169	4.1876	0.000136192
Csde1	cold shock domain containing E1, RNA binding	229663	0.0720782	0.597844	-0.669922	0.00241618	7.88867	0.000138949
Magi1	membrane associated guanylate kinase, WW and PDZ domain containing 1	14924	-0.203262	0.739122	-0.53586	0.00242448	5.27501	0.00013992
Nrp2	neuropilin 2	18187	-0.579289	1.0512	-0.471913	0.00242448	4.84764	0.000139961
Pcdhgb6	protocadherin gamma subfamily B, 6	93703	-0.293946	1.50216	-1.20822	0.00242816	3.07947	0.000140263
Ranbp2	RAN binding protein 2	19386	-0.464272	0.744201	-0.279929	0.00245421	4.8793	0.000141858
Ctr9	CTR9 homolog, Paf1/RNA polymerase II complex component	22083	0.0746136	0.69555	-0.770164	0.00250163	5.85131	0.000145704
Pak6	p21 (RAC1) activated kinase 6	214230	-0.54285	1.06239	-0.519542	0.00250163	4.76759	0.0001457
Rbl2	RB transcriptional corepressor like 2	19651	0.056905	0.653521	-0.710426	0.0025077	5.5209	0.000146168
Pcnt	pericentrin (kendrin)	18541	-0.258771	0.897697	-0.638925	0.00250873	3.54428	0.000146394
Spata13	spermatogenesis associated 13	219140	-0.653641	0.920903	-0.267262	0.00251831	3.38708	0.000147231
Marf1	meiosis regulator and mRNA stability 1	223989	-0.454299	0.772	-0.317702	0.00254653	3.77781	0.000149443
Agpat1	1-acylglycerol-3-phosphate O-acyltransferase 1 (lysophosphatidic acid acyltransferase, alpha)	55979	-0.264947	0.806491	-0.541545	0.00256703	5.52641	0.000151024
Cstf2t	cleavage stimulation factor, 3' pre-RNA subunit 2, tau	83410	0.179591	0.554991	-0.734581	0.00259639	6.78988	0.000153325
Elk1	ELK1, member of ETS oncogene family	13712	-0.242192	0.838442	-0.59625	0.00260519	4.7674	0.00015394
Ajm1	apical junction component 1	381353	-0.371017	0.978185	-0.607168	0.00262241	5.083	0.000155054
Xpot	exportin, tRNA (nuclear export receptor for tRNAs)	73192	-0.160655	0.641475	-0.48082	0.00262429	6.13359	0.000155263
Ranbp6	RAN binding protein 6	240614	0.232726	0.492753	-0.725479	0.00263044	6.27574	0.000155916
Nfasc	neurofascin	269116	-0.0645637	0.644848	-0.580284	0.00263667	6.3146	0.000156382
Celf1	CUGBP, Elav-like family member 1	13046	-0.15657	0.655495	-0.498925	0.00266173	6.60503	0.000158065
Gprasp1	G protein-coupled receptor associated sorting protein 1	67298	-0.0991341	0.804763	-0.705629	0.00266396	9.75141	0.000158295
Gtf3c4	general transcription factor IIIC, polypeptide 4	269252	-0.318836	0.809418	-0.490582	0.00266985	4.91979	0.00015894
Nyap1	neuronal tyrosine-phosphorylated phosphoinositide 3-kinase adaptor 1	243300	-0.289896	0.995729	-0.705833	0.00268806	4.62603	0.000160221
Arhgef40	Rho guanine nucleotide exchange factor (GEF) 40	268739	-0.507876	0.771232	-0.263356	0.00268947	4.54744	0.000160404
Slc39a10	solute carrier family 39 (zinc transporter), member 10	227059	0.020865	0.613146	-0.634011	0.00268993	6.46056	0.000160531
Ssh1	slingshot protein phosphatase 1	231637	-0.268922	1.06421	-0.795285	0.00270584	2.54025	0.00016158
Urb1	URB1 ribosome biogenesis 1 homolog (S. cerevisiae)	207932	-0.477871	0.945494	-0.467623	0.00271101	2.65022	0.000162089
Cep250	centrosomal protein 250	16328	-0.162048	0.833604	-0.671557	0.00273037	3.73103	0.000163547
Sardh	sarcosine dehydrogenase	192166	-0.0734948	0.781679	-0.708185	0.0027469	3.54637	0.00016484
Gpr135	G protein-coupled receptor 135	238252	-0.0694737	0.90349	-0.834016	0.00275919	3.64126	0.000165679
Slitrk4	SLIT and NTRK-like family, member 4	245446	0.225553	0.684747	-0.9103	0.00277545	4.53057	0.000167064
Scn5a	sodium channel, voltage-gated, type V, alpha	20271	-0.652682	1.33443	-0.681747	0.00282919	2.81295	0.000171236
AI464131	expressed sequence AI464131	329828	0.0389943	0.77026	-0.809254	0.00283452	4.9657	0.000171767
Fstl4	follistatin-like 4	320027	-0.156159	0.908441	-0.752282	0.00285291	4.40885	0.000173301
Adcy3	adenylate cyclase 3	104111	0.0157605	1.03851	-1.05427	0.00286307	5.34338	0.000174024
Pcnx3	pecanex homolog 3	104401	-0.292836	0.93549	-0.642654	0.00287448	4.30072	0.000175271
Pcdh9	protocadherin 9	211712	0.123684	0.53826	-0.661945	0.00294717	7.43813	0.000181521
Pdgfrb	platelet derived growth factor receptor, beta polypeptide	18596	0.208602	0.670726	-0.879328	0.00296119	3.69076	0.000182602
Zfp280b	zinc finger protein 280B	64453	0.150707	0.682521	-0.833228	0.00296267	4.83491	0.000182803
Slc25a25	solute carrier family 25 (mitochondrial carrier, phosphate carrier), member 25	227731	0.156223	0.617369	-0.773591	0.00301581	6.27978	0.000186929
Wdr35	WD repeat domain 35	74682	0.00764001	0.604821	-0.612461	0.00301742	5.95557	0.000187263
Agap2	ArfGAP with GTPase domain, ankyrin repeat and PH domain 2	216439	-0.793914	0.983509	-0.189594	0.00301742	2.16577	0.000187291
Dnajc18	DnaJ heat shock protein family (Hsp40) member C18	76594	-0.183799	0.602966	-0.419167	0.00302951	6.72031	0.000188331
Ednrb	endothelin receptor type B	13618	-0.0373467	0.646813	-0.609467	0.00302951	6.98389	0.000188599
Prpf8	pre-mRNA processing factor 8	192159	-0.379235	0.648444	-0.269209	0.00302951	6.49772	0.000188596
Lrp10	low-density lipoprotein receptor-related protein 10	65107	-0.125822	0.782012	-0.65619	0.00302951	5.50564	0.000188485
Elp1	elongator complex protein 1	230233	-0.159013	0.68419	-0.525177	0.00305106	5.80816	0.000190606
Elfn2	leucine rich repeat and fibronectin type III, extracellular 2	207393	-0.057612	1.03775	-0.980137	0.00305106	4.1486	0.000190614
Gna13	guanine nucleotide binding protein, alpha 13	14674	-0.333377	0.678718	-0.345341	0.00305867	6.0952	0.000191202
Aebp1	AE binding protein 1	11568	-0.559541	0.945346	-0.385806	0.00306266	3.77383	0.000191677
Stat5b	signal transducer and activator of transcription 5B	20851	-0.133081	0.945552	-0.812471	0.00307135	5.82096	0.000192334
Slc7a14	solute carrier family 7 (cationic amino acid transporter, y+ system), member 14	241919	-0.263139	0.64184	-0.378701	0.00307318	5.76204	0.000192675
Shoc2	Shoc2, leucine rich repeat scaffold protein	56392	0.158779	0.516679	-0.675458	0.0030932	5.90475	0.000194436
Lgi4	leucine-rich repeat LGI family, member 4	243914	0.0743742	0.610826	-0.6852	0.0030932	5.09671	0.000194313
Stk35	serine/threonine kinase 35	67333	0.171652	0.806119	-0.977771	0.0030932	2.75873	0.000194169
Nup98	nucleoporin 98	269966	-0.0553974	0.882143	-0.826746	0.00312186	3.86623	0.000196531
Phrf1	PHD and ring finger domains 1	101471	-0.189047	0.945247	-0.756199	0.00313171	5.08972	0.000197496
Slc35f1	solute carrier family 35, member F1	215085	-0.24302	0.737603	-0.494583	0.0031356	5.10314	0.000198203
Wdr48	WD repeat domain 48	67561	0.0101706	0.666829	-0.677	0.0031411	5.72276	0.000198666
Tmed8	transmembrane p24 trafficking protein 8	382620	-0.583082	0.739704	-0.156622	0.00315195	5.23789	0.000199468
Aph1b	aph1 homolog B, gamma secretase subunit	208117	0.0223224	0.657848	-0.680171	0.0031592	4.84921	0.000200043
Foxj3	forkhead box J3	230700	-0.187176	0.667103	-0.479927	0.00318426	5.7086	0.000201748
Cers6	ceramide synthase 6	241447	-0.429587	0.938143	-0.508556	0.00319096	3.53392	0.000202407
Spag9	sperm associated antigen 9	70834	-0.229254	0.643476	-0.414223	0.00319192	7.13087	0.000202585
Gm17768	predicted gene, 17768	100045125	-0.77096	4.08212	-3.31116	0.00322811	-1.96801	0.000205238
Pcdhga1	protocadherin gamma subfamily A, 1	93709	-0.398262	1.86711	-1.46885	0.00324182	0.826463	0.000206229
Srebf2	sterol regulatory element binding factor 2	20788	0.0504216	0.844612	-0.895033	0.00324517	6.88928	0.000206681
Zfp804b	zinc finger protein 804B	207618	-0.790185	1.46227	-0.672086	0.00324835	1.28194	0.000207242
4930402H24Rik	RIKEN cDNA 4930402H24 gene	228602	0.150607	0.509455	-0.660062	0.00325911	5.72214	0.000208049
Zfp644	zinc finger protein 644	52397	-0.116666	0.648948	-0.532283	0.00327024	5.61368	0.00020888
Rpap1	RNA polymerase II associated protein 1	68925	-0.181577	0.865053	-0.683476	0.00327509	3.93886	0.00020943
Ncoa2	nuclear receptor coactivator 2	17978	-0.252387	0.69994	-0.447553	0.00329338	5.04901	0.000210842
Dock1	dedicator of cytokinesis 1	330662	0.0969629	0.668731	-0.765694	0.00331118	4.22938	0.000212225
Tenm3	teneurin transmembrane protein 3	23965	-0.449884	0.688947	-0.239063	0.00331658	5.38194	0.000212693
Ddx54	DEAD (Asp-Glu-Ala-Asp) box polypeptide 54	71990	-0.219388	0.900473	-0.681086	0.00333622	4.84243	0.000214322
Rfwd3	ring finger and WD repeat domain 3	234736	0.2681	0.854917	-1.12302	0.00333994	3.87313	0.000214687
Phkb	phosphorylase kinase beta	102093	0.115056	0.520536	-0.635592	0.00334216	5.32156	0.000215195
Ermp1	endoplasmic reticulum metallopeptidase 1	226090	0.184958	0.503339	-0.688297	0.00334657	5.29036	0.000215848
Grik2	glutamate receptor, ionotropic, kainate 2 (beta 2)	14806	0.0318338	0.703339	-0.735173	0.0033635	4.97529	0.000217311
Fam53c	family with sequence similarity 53, member C	66306	0.0107406	0.949312	-0.960052	0.00341965	5.41444	0.000222826
Evc2	EvC ciliary complex subunit 2	68525	-0.234952	0.994715	-0.759763	0.00342421	2.44067	0.00022325
Nup160	nucleoporin 160	59015	-0.0226903	0.774406	-0.751716	0.00347301	3.52076	0.00022707
Gab2	growth factor receptor bound protein 2-associated protein 2	14389	0.252842	0.611761	-0.864603	0.00348598	3.7897	0.000228637
Zfp799	zinc finger protein 799	240064	-0.0466324	0.69408	-0.647447	0.00349336	4.27972	0.000229603
Sarm1	sterile alpha and HEAT/Armadillo motif containing 1	237868	-0.20227	0.901302	-0.699032	0.00353704	4.51536	0.000233078
Pcdh11x	protocadherin 11 X-linked	245578	0.00656092	0.766695	-0.773256	0.00353746	4.37905	0.000233236
Uhmk1	U2AF homology motif (UHM) kinase 1	16589	-0.062945	0.931346	-0.868401	0.00353828	3.50622	0.000233421
Brd2	bromodomain containing 2	14312	-0.17349	0.709434	-0.535944	0.00354409	6.18442	0.000234586
Unc5d	unc-5 netrin receptor D	210801	-0.904958	0.749493	0.155465	0.00354816	4.86163	0.000235111
Prepl	prolyl endopeptidase-like	213760	0.286942	0.591005	-0.877947	0.00355524	8.3432	0.000235847
Pkia	protein kinase inhibitor, alpha	18767	0.256491	0.500755	-0.757245	0.00358998	7.86526	0.000238899
Sh3rf2	SH3 domain containing ring finger 2	269016	-0.605471	2.53632	-1.93085	0.00361367	-0.973902	0.000240929
Hif1a	hypoxia inducible factor 1, alpha subunit	15251	0.0515182	0.579351	-0.630869	0.00362121	6.50302	0.000241823
Yme1l1	YME1-like 1 (S. cerevisiae)	27377	-0.187696	0.614631	-0.426935	0.00362539	5.89931	0.000242235
Uggt1	UDP-glucose glycoprotein glucosyltransferase 1	320011	-0.320156	0.694505	-0.374349	0.00365245	5.40715	0.000244447
Aqp4	aquaporin 4	11829	0.141028	0.559958	-0.700986	0.0037201	6.84453	0.000249876
Ecel1	endothelin converting enzyme-like 1	13599	-0.118688	0.870108	-0.75142	0.00374478	7.33168	0.000251728
Tbx3	T-box 3	21386	-0.428858	1.19443	-0.765574	0.00376828	1.2456	0.000253446
Zfp597	zinc finger protein 597	71063	-0.272074	0.739032	-0.466958	0.00378378	4.01337	0.000254767
Dnajc5	DnaJ heat shock protein family (Hsp40) member C5	13002	0.159621	0.556772	-0.716393	0.00380403	8.11385	0.000256271
Mdga2	MAM domain containing glycosylphosphatidylinositol anchor 2	320772	-0.135643	0.636808	-0.501165	0.00381236	5.21854	0.000256972
Wnt7b	wingless-type MMTV integration site family, member 7B	22422	0.067204	0.856528	-0.923732	0.00382384	4.7152	0.000258308
Usp6nl	USP6 N-terminal like	98910	0.145449	0.658832	-0.804282	0.00385529	3.50106	0.000261143
Trip11	thyroid hormone receptor interactor 11	109181	-0.41977	0.789979	-0.370209	0.00388357	3.52304	0.000263344
Pcdhgb8	protocadherin gamma subfamily B, 8	93705	0.183713	1.62983	-1.81355	0.00389526	-0.355595	0.00026471
Pcx	pyruvate carboxylase	18563	0.141434	0.788852	-0.930286	0.00389684	6.67926	0.000264961
Pcdh1	protocadherin 1	75599	-0.0159804	1.10571	-1.08973	0.00392587	2.36121	0.000267656
Zfp516	zinc finger protein 516	329003	-0.441195	0.955006	-0.51381	0.00395789	2.56502	0.000270037
Zdhhc17	zinc finger, DHHC domain containing 17	320150	0.0723394	0.497614	-0.569953	0.00396359	6.46518	0.000271461
Galnt13	polypeptide N-acetylgalactosaminyltransferase 13	271786	-0.2169	0.689412	-0.472512	0.00396359	4.51695	0.000271814
Nol6	nucleolar protein family 6 (RNA-associated)	230082	-0.105946	0.85977	-0.753825	0.00396359	6.42595	0.000271533
Sel1l	sel-1 suppressor of lin-12-like (C. elegans)	20338	0.0160501	0.609533	-0.625583	0.00396882	7.56899	0.000272483
Kif3c	kinesin family member 3C	16570	0.0625459	0.758742	-0.821288	0.00396882	6.31169	0.000272422
Adcyap1r1	adenylate cyclase activating polypeptide 1 receptor 1	11517	-0.35605	0.789345	-0.433295	0.00400319	7.83228	0.000276316
Trak2	trafficking protein, kinesin binding 2	70827	0.0778453	0.71611	-0.793956	0.00400708	5.20943	0.000276879
Sema6d	sema domain, transmembrane domain (TM), and cytoplasmic domain, (semaphorin) 6D	214968	-0.0168234	0.658319	-0.641496	0.00401032	5.90171	0.000277398
Enc1	ectodermal-neural cortex 1	13803	-0.775819	0.753044	0.0227748	0.00403268	5.4669	0.000279241
Kat6a	K(lysine) acetyltransferase 6A	244349	-0.677726	0.744195	-0.0664691	0.00406457	3.62901	0.000281599
Kcnj2	potassium inwardly-rectifying channel, subfamily J, member 2	16518	-0.414167	1.22681	-0.812642	0.00407176	1.98199	0.000282626
Ints3	integrator complex subunit 3	229543	-0.180573	0.730342	-0.549769	0.00408514	5.34682	0.000284301
Grm1	glutamate receptor, metabotropic 1	14816	-0.0531713	0.769434	-0.716262	0.00408514	5.95995	0.000284367
Cngb1	cyclic nucleotide gated channel beta 1	333329	-0.849512	1.09019	-0.240674	0.00408514	3.11902	0.000284377
Clock	circadian locomotor output cycles kaput	12753	-0.435762	0.744602	-0.308841	0.00409992	4.6831	0.000285557
Mtss1	metastasis suppressor 1	211401	-0.589454	0.679618	-0.0901646	0.00411139	4.64011	0.000286507
Arhgef9	CDC42 guanine nucleotide exchange factor (GEF) 9	236915	-0.117171	0.598664	-0.481493	0.00413447	6.81696	0.000288267
Sec16a	SEC16 homolog A, endoplasmic reticulum export factor	227648	-0.390263	0.83708	-0.446817	0.00416256	5.06814	0.000291033
Arhgef17	Rho guanine nucleotide exchange factor (GEF) 17	207212	-0.205725	0.865178	-0.659453	0.00427467	6.6823	0.000300874
Ralgps1	Ral GEF with PH domain and SH3 binding motif 1	241308	0.227698	0.808004	-1.0357	0.00427616	3.42117	0.000301136
Fam208b	family with sequence similarity 208, member B	105203	-0.353362	0.820851	-0.467489	0.0042794	3.62448	0.000301521
Xpnpep3	X-prolyl aminopeptidase 3, mitochondrial	321003	-0.212332	0.831251	-0.61892	0.00428158	2.98599	0.000301832
Adra1a	adrenergic receptor, alpha 1a	11549	0.0198597	1.24862	-1.26848	0.00428503	1.47762	0.000302391
Klhdc7a	kelch domain containing 7A	242721	-0.511824	1.06684	-0.555013	0.00428939	1.98648	0.000302857
Exoc4	exocyst complex component 4	20336	0.203767	0.558404	-0.762171	0.00435667	5.39975	0.000308729
Tcf20	transcription factor 20	21411	-0.811239	0.747677	0.0635617	0.00435751	3.49883	0.000308949
Fzd1	frizzled class receptor 1	14362	-0.562406	0.864082	-0.301676	0.00437254	4.18932	0.000310497
Col1a1	collagen, type I, alpha 1	12842	0.272786	1.18748	-1.46026	0.00442109	0.138888	0.000314758
Nr1d2	nuclear receptor subfamily 1, group D, member 2	353187	-0.0530673	0.618513	-0.565446	0.00454666	6.44145	0.000325538
Disp2	dispatched RND tramsporter family member 2	214240	-0.394835	0.778633	-0.383798	0.00455184	8.66867	0.000326076
Prdm2	PR domain containing 2, with ZNF domain	110593	-0.453578	0.734723	-0.281145	0.00456283	3.74704	0.000327348
Tex2	testis expressed gene 2	21763	0.106654	0.552557	-0.659211	0.00456673	5.97943	0.000328044
Lclat1	lysocardiolipin acyltransferase 1	225010	-0.381717	0.734494	-0.352778	0.00466859	4.66845	0.000336329
Dnmt3a	DNA methyltransferase 3A	13435	-0.333049	0.663324	-0.330276	0.00467424	4.94426	0.000337424
Map6	microtubule-associated protein 6	17760	-0.159778	0.821332	-0.661554	0.00467586	7.07417	0.000337886
Erbb4	erb-b2 receptor tyrosine kinase 4	13869	-0.278525	1.04181	-0.763283	0.00467617	2.98145	0.000338252
Ap2a1	adaptor-related protein complex 2, alpha 1 subunit	11771	-0.0150241	0.906945	-0.89192	0.00468218	6.99323	0.000338859
Usp22	ubiquitin specific peptidase 22	216825	0.00824818	0.640346	-0.648594	0.00473703	8.58406	0.000343351
Abat	4-aminobutyrate aminotransferase	268860	0.197737	0.572973	-0.77071	0.00477995	9.19212	0.000346814
Pcyt1a	phosphate cytidylyltransferase 1, choline, alpha isoform	13026	0.108702	0.523333	-0.632035	0.0048215	5.20186	0.000350539
Epm2aip1	EPM2A (laforin) interacting protein 1	77781	-0.505387	0.663434	-0.158048	0.00482477	6.98993	0.000350954
Nalcn	sodium leak channel, non-selective	338370	-0.267191	0.729825	-0.462634	0.00488168	6.44829	0.000355632
Rnf31	ring finger protein 31	268749	-0.175592	0.787799	-0.612208	0.00488949	4.3975	0.000356381
Slc41a1	solute carrier family 41, member 1	98396	-0.015257	0.702962	-0.687705	0.00489143	5.54468	0.000357242
Asb1	ankyrin repeat and SOCS box-containing 1	65247	-0.275693	0.717964	-0.442271	0.00489143	5.18429	0.000357096
Sstr4	somatostatin receptor 4	20608	-0.0356367	1.62667	-1.59104	0.00489143	-0.00614983	0.000357162
Tbc1d5	TBC1 domain family, member 5	72238	0.176246	0.68813	-0.864376	0.00489235	4.06886	0.00035749
Arhgap39	Rho GTPase activating protein 39	223666	-0.271325	0.873407	-0.602082	0.00497093	4.27448	0.000364695
Tchh	trichohyalin	99681	0.0295235	0.869275	-0.898799	0.00497745	2.65874	0.000365356
Usp53	ubiquitin specific peptidase 53	99526	-0.157432	0.793349	-0.635917	0.0049796	3.37508	0.000366247
Grb10	growth factor receptor bound protein 10	14783	-0.375893	0.734951	-0.359059	0.00499245	6.60386	0.000367743
Fam120c	family with sequence similarity 120, member C	207375	-0.49605	0.753901	-0.25785	0.00499245	5.24259	0.000367576
Ctnnd1	catenin (cadherin associated protein), delta 1	12388	-0.209666	0.708977	-0.499311	0.00504649	4.50253	0.000373395
Trp73	transformation related protein 73	22062	-1.10491	1.29095	-0.186035	0.00504766	2.3198	0.000373667
Ipo8	importin 8	320727	-0.281321	0.731878	-0.450557	0.00505033	5.53526	0.000374236
Zbtb11	zinc finger and BTB domain containing 11	271377	-0.0583263	0.645172	-0.586846	0.00505825	5.97697	0.000375195
Fip1l1	FIP1 like 1 (S. cerevisiae)	66899	-0.114806	0.674525	-0.559719	0.00508556	5.36508	0.000377782
Nomo1	nodal modulator 1	211548	-0.0413156	0.761627	-0.720312	0.005113	6.3978	0.000381103
Usp20	ubiquitin specific peptidase 20	74270	-0.18491	0.846159	-0.661249	0.00511869	6.61905	0.00038175
Gria1	glutamate receptor, ionotropic, AMPA1 (alpha 1)	14799	-0.192688	0.64621	-0.453522	0.00513157	7.79171	0.000383655
Strip2	striatin interacting protein 2	320609	0.16761	0.739591	-0.907201	0.00513288	3.68274	0.000383941
Zfp322a	zinc finger protein 322A	218100	0.0254166	0.580774	-0.60619	0.00514163	5.0567	0.000384785
Emsy	EMSY, BRCA2-interacting transcriptional repressor	233545	0.24415	0.547235	-0.791385	0.00518898	4.68916	0.000388901
Os9	amplified in osteosarcoma	216440	-0.139268	0.765354	-0.626085	0.00524837	7.28283	0.000394125
Fam199x	family with sequence similarity 199, X-linked	245622	-0.133122	0.707743	-0.574621	0.00527215	4.25858	0.000397075
Zfp319	zinc finger protein 319	79233	-0.170696	0.847098	-0.676402	0.00527884	3.67	0.000397998
Fam196b	family with sequence similarity 196, member B	574403	-0.0979653	0.910599	-0.812634	0.00528122	3.33037	0.000398535
Med13l	mediator complex subunit 13-like	76199	-0.484525	0.667421	-0.182896	0.00529361	4.28535	0.000399948
Slc12a9	solute carrier family 12 (potassium/chloride transporters), member 9	83704	-0.43796	1.03004	-0.592084	0.00529361	4.2261	0.000400249
Slc8b1	solute carrier family 8 (sodium/lithium/calcium exchanger), member B1	170756	0.230304	0.677665	-0.907969	0.00534619	2.80373	0.000405208
Dhx38	DEAH (Asp-Glu-Ala-His) box polypeptide 38	64340	0.0127158	0.739545	-0.752261	0.00535163	4.40708	0.000406014
Mtmr10	myotubularin related protein 10	233315	-0.043651	0.735919	-0.692268	0.0053604	3.99209	0.000407385
Rnf40	ring finger protein 40	233900	-0.0846882	0.781242	-0.696553	0.00547411	5.1839	0.000417522
Cdh2	cadherin 2	12558	-0.0471404	0.7941	-0.746959	0.00547932	5.931	0.000418121
Prkacb	protein kinase, cAMP dependent, catalytic, beta	18749	-0.0594549	0.645931	-0.586476	0.00551791	9.11278	0.000421878
Csnk2a1	casein kinase 2, alpha 1 polypeptide	12995	-0.303367	0.674805	-0.371438	0.00551791	4.53215	0.000421679
Insr	insulin receptor	16337	-0.546577	0.691766	-0.145189	0.00557105	4.70888	0.000426825
Tef	thyrotroph embryonic factor	21685	-0.110332	0.7094	-0.599068	0.00558165	7.45912	0.000427983
Btbd11	BTB (POZ) domain containing 11	74007	-0.0541461	0.655849	-0.601703	0.0055936	6.09078	0.000429311
Gfra2	glial cell line derived neurotrophic factor family receptor alpha 2	14586	0.218096	0.523805	-0.741901	0.00561665	5.44961	0.0004317
Klhl42	kelch-like 42	232539	-0.531632	0.696853	-0.165221	0.0056393	4.42096	0.000433856
Dcun1d4	DCN1, defective in cullin neddylation 1, domain containing 4 (S. cerevisiae)	100737	0.182042	0.495624	-0.677666	0.00567041	7.27044	0.000437293
Dnajc6	DnaJ heat shock protein family (Hsp40) member C6	72685	-0.265869	0.638815	-0.372946	0.0056828	7.1409	0.0004385
Ptk7	PTK7 protein tyrosine kinase 7	71461	-0.702104	1.1318	-0.429699	0.00573999	2.72835	0.000443926
Specc1l	sperm antigen with calponin homology and coiled-coil domains 1-like	74392	-0.292526	0.748066	-0.45554	0.00574124	5.52667	0.000444403
Syt1	synaptotagmin I	20979	0.0526108	0.683562	-0.736173	0.00579241	9.23302	0.000448832
Ipo5	importin 5	70572	-0.162326	0.5785	-0.416174	0.00579849	6.28212	0.00044973
Fads1	fatty acid desaturase 1	76267	0.00600844	0.642833	-0.648841	0.00587715	8.00952	0.000457128
Miga1	mitoguardin 1	215708	0.116247	0.499834	-0.616081	0.00588458	6.32324	0.00045814
Zbtb6	zinc finger and BTB domain containing 6	241322	-0.102588	0.76613	-0.663542	0.00589139	2.93639	0.000459553
Ksr2	kinase suppressor of ras 2	333050	-0.210475	0.904578	-0.694103	0.00589139	2.35936	0.000459784
Vwa5b1	von Willebrand factor A domain containing 5B1	75718	-0.387603	1.47245	-1.08485	0.00589139	4.01354	0.000460187
Abcb7	ATP-binding cassette, sub-family B (MDR/TAP), member 7	11306	-0.0993375	0.624782	-0.525445	0.00589547	4.50315	0.00046094
Urgcp	upregulator of cell proliferation	72046	-0.157825	0.728599	-0.570774	0.00590065	6.54468	0.000461779
Nhsl1	NHS-like 1	215819	-0.401672	0.799137	-0.397465	0.00590915	3.53194	0.000462879
Birc6	baculoviral IAP repeat-containing 6	12211	-0.484812	0.682809	-0.197997	0.00592113	5.04993	0.000464527
Map3k4	mitogen-activated protein kinase kinase kinase 4	26407	0.0215566	0.642465	-0.664022	0.00592151	5.5249	0.000464936
Col4a1	collagen, type IV, alpha 1	12826	-0.243874	0.779315	-0.535441	0.00596062	4.03897	0.000468665
Adnp2	ADNP homeobox 2	240442	0.190262	0.675354	-0.865616	0.00598961	3.99373	0.000472267
Cdr1	cerebellar degeneration related antigen 1	631990	-0.198765	1.15349	-0.954728	0.00604169	3.47192	0.000477079
Ddx42	DEAD (Asp-Glu-Ala-Asp) box polypeptide 42	72047	0.107585	0.540468	-0.648053	0.0060632	6.43904	0.000480299
Rab3gap1	RAB3 GTPase activating protein subunit 1	226407	0.0161921	0.583288	-0.59948	0.0060632	6.75636	0.0004803
Sepsecs	Sep (O-phosphoserine) tRNA:Sec (selenocysteine) tRNA synthase	211006	-0.161602	0.858232	-0.69663	0.00606987	2.85594	0.000481472
Sorbs2	sorbin and SH3 domain containing 2	234214	-0.123587	0.589185	-0.465598	0.00607852	5.26263	0.000482408
Gpr176	G protein-coupled receptor 176	381413	0.029273	0.685835	-0.715108	0.00610328	4.64396	0.000485046
Reps2	RALBP1 associated Eps domain containing protein 2	194590	-0.367869	0.698568	-0.330699	0.00616663	5.7992	0.000490308
Lor	loricrin	16939	-0.0893642	0.934574	-0.84521	0.0061989	2.91644	0.000493331
Unc5c	unc-5 netrin receptor C	22253	-0.702951	0.406048	0.296903	0.00620167	5.0553	0.000493923
Efna5	ephrin A5	13640	-0.58156	0.761709	-0.180149	0.0062341	4.65711	0.00049682
Cpt1a	carnitine palmitoyltransferase 1a, liver	12894	0.285477	0.489943	-0.77542	0.00625933	4.68939	0.000499291
Anks1	ankyrin repeat and SAM domain containing 1	224650	-0.322235	0.712261	-0.390025	0.00628299	3.99888	0.00050203
Sned1	sushi, nidogen and EGF-like domains 1	208777	0.0138258	1.19179	-1.20561	0.00637232	0.620689	0.000511151
Trim2	tripartite motif-containing 2	80890	0.14609	0.489907	-0.635997	0.00637579	7.44369	0.000512037
Nbr1	NBR1, autophagy cargo receptor	17966	0.219458	0.474809	-0.694266	0.0064078	6.74965	0.000515237
Nedd4l	neural precursor cell expressed, developmentally down-regulated gene 4-like	83814	-0.309866	0.651658	-0.341792	0.00648082	5.46513	0.000521728
Pcdhga6	protocadherin gamma subfamily A, 6	93714	-0.031262	1.80412	-1.77285	0.00661854	2.78613	0.000534276
Pcgf3	polycomb group ring finger 3	69587	-0.157694	0.754671	-0.596976	0.00665694	3.25213	0.00053811
Sp4	trans-acting transcription factor 4	20688	-0.577154	0.802211	-0.225057	0.00667133	3.78214	0.000540044
Pcdhga10	protocadherin gamma subfamily A, 10	93722	-0.478469	1.88802	-1.40955	0.00667133	1.78548	0.000540255
Rab3gap2	RAB3 GTPase activating protein subunit 2	98732	-0.200607	0.588424	-0.387817	0.0066897	6.16879	0.000541989
Llgl1	LLGL1 scribble cell polarity complex component	16897	0.119821	0.649819	-0.76964	0.00671056	5.55054	0.000543926
Rrp12	ribosomal RNA processing 12 homolog (S. cerevisiae)	107094	-0.00903331	0.819282	-0.810249	0.00671073	4.65402	0.000544187
Slc9a8	solute carrier family 9 (sodium/hydrogen exchanger), member 8	77031	-0.100762	0.659285	-0.558522	0.00677301	5.18007	0.000550483
Fv1	Friend virus susceptibility 1	14349	0.19578	1.43179	-1.62757	0.00678648	0.695647	0.000552327
Dtx1	deltex 1, E3 ubiquitin ligase	14357	-0.297589	0.745824	-0.448235	0.00679405	5.60648	0.000553193
Slitrk3	SLIT and NTRK-like family, member 3	386750	0.0944335	0.639608	-0.734042	0.00681992	4.74077	0.000556052
Sphk2	sphingosine kinase 2	56632	-0.119435	0.732897	-0.613463	0.00685557	4.55184	0.000559463
Sptbn5	spectrin beta, non-erythrocytic 5	640524	-0.777788	1.48263	-0.704844	0.00688664	0.571262	0.000562253
Cit	citron	12704	-0.489418	0.860672	-0.371254	0.00689203	5.09651	0.000562946
Wipi2	WD repeat domain, phosphoinositide interacting 2	74781	-0.0707357	0.619862	-0.549127	0.00689556	6.99316	0.000563709
Slc6a1	solute carrier family 6 (neurotransmitter transporter, GABA), member 1	232333	0.2785	0.566473	-0.844973	0.00690461	8.98785	0.000565181
Arel1	apoptosis resistant E3 ubiquitin protein ligase 1	68497	-0.203235	0.691677	-0.488442	0.00690461	5.42985	0.000564849
1810013L24Rik	RIKEN cDNA 1810013L24 gene	69053	-0.206684	0.593409	-0.386725	0.0069836	5.15619	0.000573509
Tcof1	treacle ribosome biogenesis factor 1	21453	-0.0674573	0.875954	-0.808497	0.00702988	3.96679	0.000577826
Gzf1	GDNF-inducible zinc finger protein 1	74533	-0.0306106	0.600774	-0.570163	0.00706742	5.21533	0.000581172
Srebf1	sterol regulatory element binding transcription factor 1	20787	-0.0169144	0.73489	-0.717975	0.007073	6.27255	0.00058223
Cacna1h	calcium channel, voltage-dependent, T type, alpha 1H subunit	58226	-0.464912	0.946536	-0.481624	0.007073	3.27713	0.000582412
9330182L06Rik	RIKEN cDNA 9330182L06 gene	231014	0.158573	0.537345	-0.695918	0.00710103	5.22584	0.000585553
Btbd7	BTB (POZ) domain containing 7	238386	-0.205629	0.93437	-0.728742	0.00710882	2.45335	0.000586669
Usp38	ubiquitin specific peptidase 38	74841	0.0562117	0.745184	-0.801396	0.00715263	4.35153	0.000590811
Psd3	pleckstrin and Sec7 domain containing 3	234353	-0.514247	0.499409	0.0148381	0.007165	6.16684	0.000592437
Afap1l2	actin filament associated protein 1-like 2	226250	0.0271573	0.694083	-0.721241	0.007165	4.09401	0.000592624
Gosr1	golgi SNAP receptor complex member 1	53334	0.073605	0.574129	-0.647734	0.0072137	5.87063	0.000596917
Cnksr2	connector enhancer of kinase suppressor of Ras 2	245684	-0.138846	0.795904	-0.657058	0.00725555	4.0315	0.000600956
Pdpr	pyruvate dehydrogenase phosphatase regulatory subunit	319518	-0.0288779	0.86103	-0.832153	0.0072672	2.25206	0.000603216
Stat3	signal transducer and activator of transcription 3	20848	-0.07959	0.568842	-0.489252	0.00728756	6.36354	0.000605442
Lzts1	leucine zipper, putative tumor suppressor 1	211134	0.227866	2.0414	-2.26926	0.00729802	-0.949713	0.000606848
Tln1	talin 1	21894	-0.593575	0.709373	-0.115798	0.00733536	4.5658	0.000611033
Sv2b	synaptic vesicle glycoprotein 2 b	64176	-0.0333613	0.784215	-0.750853	0.00736256	6.37681	0.000613945
Gm20300	predicted gene, 20300	100504586	-0.0111132	0.549756	-0.538643	0.00742075	5.62529	0.000620603
Lrrn1	leucine rich repeat protein 1, neuronal	16979	0.171191	0.531099	-0.70229	0.00743616	6.02705	0.000622165
Dis3l2	DIS3 like 3'-5' exoribonuclease 2	208718	0.191808	0.513413	-0.705221	0.00748198	4.54646	0.000628752
Tspan9	tetraspanin 9	109246	0.127346	0.657154	-0.784499	0.00748198	4.54002	0.000628709
Gng12	guanine nucleotide binding protein (G protein), gamma 12	14701	-0.116075	0.542538	-0.426463	0.00756477	5.8906	0.000637657
Mfn2	mitofusin 2	170731	0.157812	0.719514	-0.877325	0.00759098	7.6812	0.000640146
Ccdc186	coiled-coil domain containing 186	213993	-0.51788	0.718958	-0.201078	0.00760979	3.92588	0.000642852
Pde4dip	phosphodiesterase 4D interacting protein (myomegalin)	83679	-0.205779	0.640455	-0.434677	0.00763945	6.60561	0.000645639
Syt13	synaptotagmin XIII	80976	-0.0480739	0.796542	-0.748468	0.00766691	7.80346	0.000648806
Exoc5	exocyst complex component 5	105504	-0.00251887	0.572538	-0.57002	0.00766701	5.65921	0.000649096
Tmem250-ps	transmembrane protein 250, pseudogene	109299	-0.0778691	0.596928	-0.519059	0.00775351	5.91033	0.000657275
Pds5b	PDS5 cohesin associated factor B	100710	-0.438795	0.632677	-0.193882	0.00777441	5.78	0.000659333
Tcaf1	TRPM8 channel-associated factor 1	77574	0.0325222	0.696335	-0.728857	0.00778407	7.32559	0.000660725
Ttc17	tetratricopeptide repeat domain 17	74569	0.138273	0.680143	-0.818416	0.0078309	4.52832	0.000666141
Cabin1	calcineurin binding protein 1	104248	-0.374919	0.737925	-0.363006	0.00784529	5.28945	0.000667942
Ezr	ezrin	22350	-0.594045	0.812364	-0.21832	0.00784529	5.3323	0.000667722
Gpalpp1	GPALPP motifs containing 1	67467	-0.391395	0.686288	-0.294894	0.00787861	4.57285	0.000672518
Cntnap5a	contactin associated protein-like 5A	636808	0.0502832	0.881564	-0.931847	0.00788865	1.92569	0.000673955
Smchd1	SMC hinge domain containing 1	74355	-0.379668	0.683711	-0.304044	0.00794274	4.29552	0.000680038
Tnks	tankyrase, TRF1-interacting ankyrin-related ADP-ribose polymerase	21951	-0.131847	0.768797	-0.63695	0.00795475	3.54563	0.000681652
Cfap54	cilia and flagella associated protein 54	380654	-1.137	0.942196	0.194804	0.00800361	2.88513	0.000687311
L3mbtl3	L3MBTL3 histone methyl-lysine binding protein	237339	0.000601683	0.786023	-0.786625	0.00805691	3.21737	0.000692481
G3bp2	GTPase activating protein (SH3 domain) binding protein 2	23881	-0.0242281	0.566323	-0.542095	0.00809812	8.62019	0.000697512
Drp2	dystrophin related protein 2	13497	0.0480735	0.647275	-0.695348	0.00809812	4.45518	0.000697313
Ttc28	tetratricopeptide repeat domain 28	209683	-0.425339	0.900142	-0.474803	0.00818519	3.28816	0.000705916
Dctn4	dynactin 4	67665	-0.202748	0.573496	-0.370748	0.00820488	6.2032	0.000708218
Pygb	brain glycogen phosphorylase	110078	0.128083	0.587387	-0.71547	0.00820529	8.12907	0.000709036
Vars	valyl-tRNA synthetase	22321	-0.0071222	1.01071	-1.00358	0.00823475	5.07102	0.000712917
Syn1	synapsin I	20964	0.0602368	0.751396	-0.811633	0.00823634	8.08921	0.000713358
Akap2	A kinase (PRKA) anchor protein 2	11641	-0.164062	0.638638	-0.474576	0.00827863	6.05157	0.000718868
Slc9a1	solute carrier family 9 (sodium/hydrogen exchanger), member 1	20544	0.00984525	0.723168	-0.733014	0.00827863	4.36695	0.000719336
Camta1	calmodulin binding transcription activator 1	100072	0.100943	0.537015	-0.637958	0.00828073	7.906	0.000720249
Smcr8	Smith-Magenis syndrome chromosome region, candidate 8 homolog (human)	237782	-0.384467	0.81795	-0.433483	0.00834198	4.05164	0.000728032
Azin1	antizyme inhibitor 1	54375	-0.262991	0.578705	-0.315714	0.00837776	6.44004	0.000732079
Synpo	synaptopodin	104027	-0.448209	0.859829	-0.41162	0.00841183	3.42338	0.000735366
Lars2	leucyl-tRNA synthetase, mitochondrial	102436	-0.0986999	0.886222	-0.787522	0.00854775	10.7764	0.000751337
Usp19	ubiquitin specific peptidase 19	71472	-0.0974037	0.768514	-0.671111	0.00856573	6.21318	0.000753547
Exoc2	exocyst complex component 2	66482	0.153013	0.501193	-0.654206	0.00856795	5.70902	0.000754058
Axl	AXL receptor tyrosine kinase	26362	-0.0149298	0.637044	-0.622114	0.00858028	5.52193	0.000755774
Snx19	sorting nexin 19	102607	0.168546	0.518389	-0.686935	0.00870033	5.90045	0.00076891
Lrrc58	leucine rich repeat containing 58	320184	-0.171996	0.573182	-0.401185	0.00873253	6.66135	0.000772398
Pik3r4	phosphoinositide-3-kinase regulatory subunit 4	75669	0.17478	0.631347	-0.806127	0.00878271	4.79117	0.000778128
Rab43	RAB43, member RAS oncogene family	69834	-0.228924	0.844256	-0.615332	0.00880116	3.1898	0.000780411
Satb2	special AT-rich sequence binding protein 2	212712	-1.67417	1.62362	0.0505472	0.00880116	0.611659	0.000780255
Klf12	Kruppel-like factor 12	16597	0.121544	0.59273	-0.714274	0.00884797	4.94979	0.00078619
Fam49a	family with sequence similarity 49, member A	76820	-0.237502	0.596982	-0.359479	0.00895911	6.44001	0.000797054
Sh3kbp1	SH3-domain kinase binding protein 1	58194	0.100082	0.592396	-0.692478	0.00899221	6.01448	0.00080033
Zfp553	zinc finger protein 553	233887	-0.155889	0.93993	-0.784041	0.00903571	4.29952	0.000804533
Kcnj9	potassium inwardly-rectifying channel, subfamily J, member 9	16524	-0.296033	0.988597	-0.692565	0.00906768	5.92642	0.000809302
Map4	microtubule-associated protein 4	17758	0.0543041	0.5302	-0.584504	0.00909882	8.4136	0.000812831
Btbd3	BTB (POZ) domain containing 3	228662	-0.116096	0.601829	-0.485734	0.00910041	6.25884	0.000813308
Ncam2	neural cell adhesion molecule 2	17968	-0.0529635	0.629112	-0.576149	0.00914604	4.9044	0.000818437
Sgtb	small glutamine-rich tetratricopeptide repeat (TPR)-containing, beta	218544	0.255871	0.43028	-0.686151	0.00917355	6.27751	0.000821532
Adgrb2	adhesion G protein-coupled receptor B2	230775	-0.319884	0.748693	-0.428809	0.009181	4.97686	0.000822537
Ppfia4	protein tyrosine phosphatase, receptor type, f polypeptide (PTPRF), interacting protein (liprin), alpha 4	68507	-0.377962	0.641518	-0.263556	0.00924819	4.92952	0.000829917
Shprh	SNF2 histone linker PHD RING helicase	268281	-0.360619	0.712708	-0.352089	0.00924877	4.36242	0.000830749
Galnt16	polypeptide N-acetylgalactosaminyltransferase 16	108760	-0.333612	0.723911	-0.390299	0.00924877	7.60697	0.000830991
Ntrk2	neurotrophic tyrosine kinase, receptor, type 2	18212	-0.282992	0.597363	-0.314371	0.00925069	8.93574	0.000831844
Zfp36l1	zinc finger protein 36, C3H type-like 1	12192	-0.404274	0.709476	-0.305202	0.00925408	4.1128	0.00083283
Myrip	myosin VIIA and Rab interacting protein	245049	-0.413624	0.818182	-0.404557	0.00926882	4.1796	0.000835051
Nrxn3	neurexin III	18191	-0.00547035	0.566188	-0.560718	0.00932474	7.19934	0.000842276
Mast4	microtubule associated serine/threonine kinase family member 4	328329	-0.43858	0.660743	-0.222163	0.0094068	5.41159	0.000851179
Megf8	multiple EGF-like-domains 8	269878	-0.377269	0.676915	-0.299646	0.0094068	5.41947	0.000851419
Itgam	integrin alpha M	16409	0.0244319	0.703135	-0.727567	0.00943957	3.4209	0.000856521
Hltf	helicase-like transcription factor	20585	0.117839	0.539436	-0.657275	0.00946245	4.78483	0.000860763
Rbm12	RNA binding motif protein 12	75710	0.132724	0.665943	-0.798667	0.00946245	3.99675	0.000860664
Manea	mannosidase, endo-alpha	242362	0.0776972	0.533669	-0.611366	0.00947207	4.70415	0.000863025
Sowahc	sosondowah ankyrin repeat domain family member C	268301	-0.254032	0.834234	-0.580202	0.00947207	3.3016	0.000863087
Evi5l	ecotropic viral integration site 5 like	213027	0.0223554	0.967299	-0.989654	0.00950957	4.67438	0.000867019
Adam11	a disintegrin and metallopeptidase domain 11	11488	0.306805	0.457691	-0.764496	0.00955258	5.0335	0.00087258
Uhrf1bp1	UHRF1 (ICBP90) binding protein 1	224648	-0.556352	0.71695	-0.160598	0.00955258	4.03842	0.000872715
Apaf1	apoptotic peptidase activating factor 1	11783	-0.376165	0.885245	-0.509081	0.00955258	2.65861	0.00087305
Arsb	arylsulfatase B	11881	-0.0367089	0.593719	-0.55701	0.00963906	6.35635	0.000882372
Caskin2	CASK-interacting protein 2	140721	-0.055455	0.852662	-0.797207	0.00966414	3.49228	0.000885379
Ranbp10	RAN binding protein 10	74334	-0.114587	0.66416	-0.549573	0.00970332	4.42513	0.000890753
Synj2	synaptojanin 2	20975	0.251851	0.862173	-1.11402	0.0097132	4.13371	0.000892375
Unkl	unkempt family like zinc finger	74154	-0.107143	0.826773	-0.71963	0.00979671	3.87376	0.000900768
Rrbp1	ribosome binding protein 1	81910	-0.601276	0.612262	-0.0109862	0.00983475	4.18095	0.000904628
Epn2	epsin 2	13855	-0.0876593	0.573115	-0.485456	0.0098677	6.02974	0.000908677
Zfr2	zinc finger RNA binding protein 2	103406	-0.108769	0.907781	-0.799012	0.00986919	5.75219	0.000909248
Fam43b	family with sequence similarity 43, member B	625638	-0.24462	0.733595	-0.488975	0.00987633	4.96039	0.000910269
Myo7a	myosin VIIA	17921	-0.748262	0.974923	-0.226661	0.00988953	4.5094	0.000911849
Chpf2	chondroitin polymerizing factor 2	100910	-0.192045	0.929167	-0.737122	0.00990247	4.94844	0.000913771
Gabrg1	gamma-aminobutyric acid (GABA) A receptor, subunit gamma 1	14405	-0.16868	0.69214	-0.52346	0.00993311	7.1034	0.000917475
Rnf10	ring finger protein 10	50849	0.0181077	0.68293	-0.701038	0.00993794	6.66566	0.000918507
Nin	ninein	18080	-0.423863	0.758003	-0.334141	0.00997221	3.84945	0.000922776

## Sheet: Up-Dwn-Up_FC1.5_FDR0.01_edgeRYu
SYMBOL	GENENAME	Geneid	CTRL-0	HFD-0	HFDMIN-0	FDR	AveExpr	P value
Alyref	Aly/REF export factor	21681	1.53074	-2.9244	1.39367	2.977e-37	5.45771	1.09533e-41
Zmynd19	zinc finger, MYND domain containing 19	67187	1.69673	-3.34117	1.64443	8.99689e-29	3.96856	6.62047e-33
Dexi	dexamethasone-induced transcript	58239	1.56503	-2.71844	1.15341	4.60111e-28	5.44386	5.07867e-32
Kctd2	potassium channel tetramerisation domain containing 2	70382	1.29505	-2.32819	1.03315	6.28589e-24	6.09327	9.2511e-28
Cables2	CDK5 and Abl enzyme substrate 2	252966	1.87354	-2.46888	0.595339	1.04353e-22	4.99514	1.91973e-26
Ube2m	ubiquitin-conjugating enzyme E2M	22192	1.44949	-2.43805	0.988555	2.00338e-22	6.83838	4.94234e-26
Hras	Harvey rat sarcoma virus oncogene	15461	0.952093	-2.05753	1.10543	2.00338e-22	7.30394	5.15974e-26
Otulin	OTU deubiquitinase with linear linkage specificity	432940	1.44056	-2.79472	1.35416	2.9028e-22	4.32278	8.54423e-26
Vstm2l	V-set and transmembrane domain containing 2-like	277432	1.76213	-2.68941	0.927286	2.9066e-22	5.30536	9.62487e-26
Ppp2ca	protein phosphatase 2 (formerly 2A), catalytic subunit, alpha isoform	19052	1.43902	-2.28982	0.8508	3.18089e-22	8.86253	1.17035e-25
Clptm1l	CLPTM1-like	218335	1.02156	-1.83023	0.808669	1.88692e-19	6.75281	7.63682e-23
Dapk3	death-associated protein kinase 3	13144	1.84773	-3.04846	1.20073	3.57186e-19	4.88648	1.57704e-22
Lamp1	lysosomal-associated membrane protein 1	16783	1.29812	-2.2079	0.909779	9.93275e-19	9.16712	5.1164e-22
Tmem243	transmembrane protein 243, mitochondrial	652925	1.75976	-3.08977	1.33001	4.95821e-18	3.55632	2.73642e-21
Cebpb	CCAAT/enhancer binding protein (C/EBP), beta	12608	1.81831	-3.46017	1.64186	1.17696e-17	3.17851	6.92866e-21
Cenpv	centromere protein V	73139	0.917609	-2.0052	1.0876	2.7304e-17	4.37958	1.70782e-20
Eid2	EP300 interacting inhibitor of differentiation 2	386655	1.50848	-2.32952	0.821044	4.1277e-17	5.13662	2.73368e-20
Akirin2	akirin 2	433693	0.926157	-1.81556	0.889398	4.59799e-16	5.11098	3.21432e-19
Nsmce4a	NSE4 homolog A, SMC5-SMC6 complex component	67872	0.852255	-1.88731	1.03506	5.00287e-16	6.37336	3.68142e-19
Ptov1	prostate tumor over expressed gene 1	84113	1.0582	-2.07122	1.01302	1.16166e-15	7.68721	8.97565e-19
Cdk2ap1	CDK2 (cyclin-dependent kinase 2)-associated protein 1	13445	1.12465	-1.97288	0.848226	2.16637e-15	4.3803	1.75356e-18
Bod1	biorientation of chromosomes in cell division 1	69556	0.711984	-1.80034	1.08835	3.08007e-15	6.81156	2.60648e-18
Rab12	RAB12, member RAS oncogene family	19328	1.05289	-1.74556	0.692662	5.85732e-15	6.06258	5.38772e-18
Suds3	suppressor of defective silencing 3 homolog (S. cerevisiae)	71954	1.01283	-1.87194	0.859115	5.85732e-15	5.49588	5.18977e-18
Rac1	Rac family small GTPase 1	19353	1.18977	-1.77595	0.586186	1.35099e-14	8.36789	1.29238e-17
Rnf11	ring finger protein 11	29864	1.11249	-1.74599	0.633509	2.48335e-14	7.85268	2.467e-17
Yrdc	yrdC domain containing (E.coli)	230734	1.04519	-1.90768	0.862494	3.00803e-14	4.93956	3.09889e-17
Tspan33	tetraspanin 33	232670	0.959751	-1.99239	1.03264	4.52857e-14	5.79456	4.83199e-17
C1ql1	complement component 1, q subcomponent-like 1	23829	1.82209	-2.87573	1.05365	4.56165e-14	3.39071	5.03512e-17
Pabpn1	poly(A) binding protein, nuclear 1	54196	0.783534	-1.5809	0.797369	6.10154e-14	6.83639	6.95934e-17
Siah2	siah E3 ubiquitin protein ligase 2	20439	1.3234	-2.00743	0.684026	9.54068e-14	3.86597	1.1233e-16
Mark3	MAP/microtubule affinity regulating kinase 3	17169	1.19147	-1.7447	0.553237	1.53901e-13	5.48878	1.86862e-16
Srsf2	serine/arginine-rich splicing factor 2	20382	0.856839	-1.57959	0.722754	2.48269e-13	6.75865	3.19711e-16
Coq10a	coenzyme Q10A	210582	0.710944	-1.5242	0.813256	2.90513e-13	5.80192	3.95488e-16
Ptpra	protein tyrosine phosphatase, receptor type, A	19262	1.10761	-1.7228	0.615192	2.90513e-13	7.15367	3.94707e-16
Basp1	brain abundant, membrane attached signal protein 1	70350	1.43027	-2.24504	0.814774	8.46545e-13	7.36904	1.18359e-15
Plekha3	pleckstrin homology domain-containing, family A (phosphoinositide binding specific) member 3	83435	1.26326	-1.91213	0.648873	1.18261e-12	5.22914	1.74047e-15
Mtch1	mitochondrial carrier 1	56462	0.863128	-1.61703	0.753904	1.84343e-12	9.21108	2.84867e-15
Rab21	RAB21, member RAS oncogene family	216344	1.29651	-1.81168	0.515171	3.57314e-12	5.49848	5.75087e-15
Cabp1	calcium binding protein 1	29867	1.94067	-2.26142	0.320753	3.57314e-12	2.65479	5.78455e-15
Fbxo45	F-box protein 45	268882	1.20837	-1.57112	0.362757	4.82619e-12	5.22077	8.16825e-15
Tmeff1	transmembrane protein with EGF-like and two follistatin-like domains 1	230157	1.21026	-1.61223	0.401966	4.82619e-12	6.0716	8.11934e-15
Ppp2r2d	protein phosphatase 2, regulatory subunit B, delta	52432	0.868758	-1.48647	0.617715	7.77362e-12	6.19849	1.37287e-14
Wsb2	WD repeat and SOCS box-containing 2	59043	0.997775	-1.51063	0.512851	8.39866e-12	7.38904	1.51416e-14
Btbd1	BTB (POZ) domain containing 1	83962	1.11486	-1.47764	0.362775	1.77458e-11	6.27274	3.3952e-14
Cited2	Cbp/p300-interacting transactivator, with Glu/Asp-rich carboxy-terminal domain, 2	17684	1.0698	-2.14468	1.07488	2.81175e-11	5.07554	5.58647e-14
Trnp1	TMF1-regulated nuclear protein 1	69539	1.05285	-2.08276	1.02991	3.15789e-11	5.75896	6.50656e-14
Pla2g12a	phospholipase A2, group XIIA	66350	0.375236	-1.36087	0.98563	3.39012e-11	5.62444	7.10978e-14
Snn	stannin	20621	0.960074	-1.28199	0.321917	4.90804e-11	5.46494	1.08349e-13
Dirc2	disrupted in renal carcinoma 2 (human)	224132	0.922081	-1.59762	0.675534	5.44776e-11	6.70329	1.24273e-13
Rnf149	ring finger protein 149	67702	0.810842	-1.49895	0.688108	6.14142e-11	5.21805	1.42356e-13
Clec2l	C-type lectin domain family 2, member L	665180	1.4633	-1.82398	0.360681	6.15931e-11	5.60886	1.45037e-13
Ppp2r5a	protein phosphatase 2, regulatory subunit B', alpha	226849	1.52224	-1.77647	0.254227	8.42907e-11	4.08956	2.01586e-13
Dnajc21	DnaJ heat shock protein family (Hsp40) member C21	78244	1.01027	-1.61875	0.608478	9.00082e-11	4.50376	2.18571e-13
Btg3	B cell translocation gene 3	12228	0.993448	-2.10395	1.1105	9.31753e-11	2.62578	2.2969e-13
Prkaca	protein kinase, cAMP dependent, catalytic, alpha	18747	1.67878	-2.29321	0.614424	1.29516e-10	6.44901	3.33571e-13
Igfbp7	insulin-like growth factor binding protein 7	29817	0.645764	-2.02074	1.37498	1.31701e-10	4.91062	3.44044e-13
Reps1	RalBP1 associated Eps domain containing protein	19707	1.00695	-1.58402	0.577067	1.47044e-10	5.09381	3.99498e-13
Stk39	serine/threonine kinase 39	53416	1.13847	-1.43777	0.299303	1.47044e-10	5.49031	4.00356e-13
Gsk3a	glycogen synthase kinase 3 alpha	606496	1.51085	-2.23176	0.720902	1.55939e-10	5.31777	4.30312e-13
Crls1	cardiolipin synthase 1	66586	1.21832	-1.80742	0.589102	1.58486e-10	4.92854	4.4317e-13
Smap1	small ArfGAP 1	98366	1.21308	-1.73035	0.517266	1.65504e-10	5.09798	4.68885e-13
Faf1	Fas-associated factor 1	14084	0.810677	-1.29101	0.480329	1.65697e-10	5.89619	4.75527e-13
Prmt1	protein arginine N-methyltransferase 1	15469	0.402127	-1.29769	0.895559	1.66793e-10	7.32481	4.90947e-13
Camk2n2	calcium/calmodulin-dependent protein kinase II inhibitor 2	73047	0.967263	-1.68684	0.71958	3.16354e-10	5.63114	9.42813e-13
Id4	inhibitor of DNA binding 4	15904	0.833993	-1.81989	0.985897	3.26489e-10	6.58034	9.85029e-13
Abhd17b	abhydrolase domain containing 17B	226016	1.06921	-1.67105	0.601843	3.62431e-10	4.89217	1.12014e-12
Kdm1a	lysine (K)-specific demethylase 1A	99982	0.961651	-1.46705	0.505396	3.62431e-10	5.39011	1.10756e-12
Gclm	glutamate-cysteine ligase, modifier subunit	14630	1.05222	-1.53739	0.485167	4.18186e-10	4.49697	1.30784e-12
Srsf9	serine/arginine-rich splicing factor 9	108014	0.797357	-1.33489	0.537533	4.71876e-10	5.3281	1.49311e-12
Actr5	ARP5 actin-related protein 5	109275	1.38023	-2.43244	1.05221	6.23264e-10	3.09745	1.99507e-12
Tmed7	transmembrane p24 trafficking protein 7	66676	1.17103	-1.37773	0.206694	7.78285e-10	6.41028	2.51993e-12
Klf2	Kruppel-like factor 2 (lung)	16598	1.57753	-2.26927	0.69174	1.03448e-09	2.66295	3.42555e-12
Upp2	uridine phosphorylase 2	76654	1.27945	-1.61612	0.336676	1.25122e-09	3.35224	4.32743e-12
Gclc	glutamate-cysteine ligase, catalytic subunit	14629	1.07344	-1.53606	0.462626	1.25122e-09	5.91296	4.28868e-12
Ppp2cb	protein phosphatase 2 (formerly 2A), catalytic subunit, beta isoform	19053	0.834291	-1.34646	0.512168	1.37805e-09	6.96677	4.81677e-12
Dpy19l1	dpy-19-like 1 (C. elegans)	244745	1.26093	-1.32235	0.0614197	1.71902e-09	6.00502	6.07183e-12
Ppm1a	protein phosphatase 1A, magnesium dependent, alpha isoform	19042	0.775434	-1.21167	0.436235	1.76836e-09	6.02097	6.31117e-12
Rnf130	ring finger protein 130	59044	1.15934	-1.62669	0.467352	3.54002e-09	5.91106	1.27643e-11
Hcn2	hyperpolarization-activated, cyclic nucleotide-gated K+ 2	15166	2.28613	-2.49486	0.208732	3.78848e-09	4.41818	1.37996e-11
Ccdc74a	coiled-coil domain containing 74A	72315	0.0828889	-1.20873	1.12584	4.08518e-09	4.26639	1.50307e-11
Arl8a	ADP-ribosylation factor-like 8A	68724	0.868405	-1.46106	0.592651	5.02172e-09	7.12736	1.8846e-11
Ybx3	Y box protein 3	56449	1.68192	-2.04521	0.36329	5.41597e-09	3.39421	2.05248e-11
Il17d	interleukin 17D	239114	1.36866	-2.37166	1.00299	5.4278e-09	2.69147	2.07694e-11
Sppl3	signal peptide peptidase 3	74585	0.827727	-1.34039	0.512665	8.26826e-09	5.90285	3.28047e-11
Sh3gl3	SH3-domain GRB2-like 3	20408	0.575042	-1.2654	0.690358	8.45584e-09	5.81784	3.42228e-11
Sap30l	SAP30-like	50724	0.833612	-1.5019	0.668289	8.58138e-09	4.12259	3.52378e-11
Arf6	ADP-ribosylation factor 6	11845	0.978927	-1.50556	0.526631	9.04395e-09	4.71186	3.76013e-11
Asphd2	aspartate beta-hydroxylase domain containing 2	72898	0.840413	-1.37989	0.539481	1.02039e-08	6.38929	4.27993e-11
Tmem158	transmembrane protein 158	72309	0.820904	-2.1431	1.3222	1.07175e-08	5.30368	4.53479e-11
Abhd17c	abhydrolase domain containing 17C	70178	1.36519	-2.11688	0.751689	1.08353e-08	4.36918	4.62449e-11
Lgi2	leucine-rich repeat LGI family, member 2	246316	1.19946	-1.71177	0.512309	1.75559e-08	3.19074	7.68665e-11
Fancf	Fanconi anemia, complementation group F	100040608	1.19911	-1.85357	0.654455	2.10721e-08	2.59037	9.92395e-11
Mbd2	methyl-CpG binding domain protein 2	17191	1.15866	-1.9586	0.799934	2.13019e-08	4.13611	1.01105e-10
Mxd4	Max dimerization protein 4	17122	0.432783	-1.63866	1.20587	2.27334e-08	4.4376	1.09573e-10
Btbd2	BTB (POZ) domain containing 2	208198	1.01748	-1.54048	0.523006	2.92633e-08	5.67764	1.44276e-10
P3h3	prolyl 3-hydroxylase 3	14789	1.17743	-1.92121	0.743775	2.92633e-08	3.68016	1.43334e-10
Cop1	COP1, E3 ubiquitin ligase	26374	1.1989	-1.49277	0.293872	3.07179e-08	4.37194	1.53708e-10
Slc25a28	solute carrier family 25, member 28	246696	0.820987	-1.38294	0.561949	3.07179e-08	4.30379	1.53127e-10
Rgs11	regulator of G-protein signaling 11	50782	0.790579	-1.39823	0.607653	3.21538e-08	4.89712	1.62076e-10
Taf10	TATA-box binding protein associated factor 10	24075	0.321336	-1.48593	1.16459	4.1633e-08	5.37841	2.15985e-10
Yaf2	YY1 associated factor 2	67057	0.658962	-1.15439	0.495424	4.27192e-08	7.38929	2.24763e-10
Gnas	GNAS (guanine nucleotide binding protein, alpha stimulating) complex locus	14683	0.660516	-1.35236	0.691848	4.27192e-08	10.8091	2.24613e-10
Ryk	receptor-like tyrosine kinase	20187	0.9778	-1.49633	0.518527	5.045e-08	4.06008	2.71007e-10
Mgat4b	mannoside acetylglucosaminyltransferase 4, isoenzyme B	103534	0.85439	-1.49256	0.638166	5.19184e-08	4.20048	2.80805e-10
Dact3	dishevelled-binding antagonist of beta-catenin 3	629378	0.908876	-1.52262	0.613742	6.79436e-08	5.28092	3.74978e-10
Olig2	oligodendrocyte transcription factor 2	50913	1.47151	-1.83918	0.367669	7.45723e-08	3.84003	4.17049e-10
Lrrc75a	leucine rich repeat containing 75A	192976	1.0382	-1.66738	0.629175	8.27624e-08	3.24205	4.65898e-10
Slc44a1	solute carrier family 44, member 1	100434	1.96347	-2.07772	0.114248	8.69271e-08	5.98781	4.92541e-10
Ank	progressive ankylosis	11732	1.01064	-0.995399	-0.0152421	9.37165e-08	6.34093	5.37907e-10
Itgb5	integrin beta 5	16419	1.14661	-1.57139	0.424776	9.80657e-08	5.10458	5.66478e-10
Pura	purine rich element binding protein A	19290	0.758413	-1.16922	0.410807	1.0007e-07	5.2521	5.8174e-10
Marveld1	MARVEL (membrane-associating) domain containing 1	277010	0.9605	-1.70151	0.741005	1.02423e-07	3.05545	5.99186e-10
Cab39	calcium binding protein 39	12283	0.902236	-1.04221	0.13997	1.029e-07	6.99102	6.0576e-10
Snhg20	small nucleolar RNA host gene 20	76972	0.126225	-1.19954	1.07332	1.10517e-07	5.69413	6.54671e-10
Ube2e2	ubiquitin-conjugating enzyme E2E 2	218793	0.396867	-1.05917	0.662305	1.14676e-07	6.67325	6.83524e-10
Ctbp1	C-terminal binding protein 1	13016	1.09056	-1.55595	0.465387	1.22136e-07	7.49457	7.32483e-10
Chic2	cysteine-rich hydrophobic domain 2	74277	0.522032	-1.42387	0.90184	1.25666e-07	3.79007	7.58279e-10
Asna1	arsA arsenite transporter, ATP-binding, homolog 1 (bacterial)	56495	0.540949	-1.22066	0.679712	1.26883e-07	6.18013	7.70287e-10
Fbll1	fibrillarin-like 1	237730	0.45229	-1.22737	0.775084	1.28016e-07	4.37615	7.81877e-10
Rnf157	ring finger protein 157	217340	1.03529	-1.15169	0.116398	1.29474e-07	6.68186	8.00313e-10
Siah1a	siah E3 ubiquitin protein ligase 1A	20437	0.919172	-1.35593	0.43676	1.29474e-07	4.41268	7.97175e-10
Them6	thioesterase superfamily member 6	223626	1.13738	-2.01703	0.879649	1.93078e-07	3.3887	1.22188e-09
Strn3	striatin, calmodulin binding protein 3	94186	0.698288	-1.04597	0.347681	2.14299e-07	6.41557	1.37194e-09
Cadm4	cell adhesion molecule 4	260299	1.07245	-1.45314	0.380694	2.54104e-07	4.56419	1.63613e-09
Tmem165	transmembrane protein 165	21982	0.731664	-1.36786	0.636201	2.62075e-07	5.38673	1.70673e-09
Jund	jun D proto-oncogene	16478	0.944112	-1.78335	0.839234	3.43081e-07	6.45367	2.28476e-09
Ppp6r1	protein phosphatase 6, regulatory subunit 1	243819	0.959451	-1.3394	0.379953	4.13631e-07	5.97155	2.78504e-09
Crebzf	CREB/ATF bZIP transcription factor	233490	0.938828	-1.28154	0.34271	4.68785e-07	4.8749	3.19089e-09
Nipa1	non imprinted in Prader-Willi/Angelman syndrome 1 homolog (human)	233280	0.981712	-1.3706	0.388887	4.90271e-07	4.80799	3.35518e-09
Tmem65	transmembrane protein 65	74868	0.955766	-1.0735	0.117738	5.24118e-07	5.61322	3.6061e-09
Whamm	WAS protein homolog associated with actin, golgi membranes and microtubules	434204	1.21902	-1.75488	0.535865	7.24975e-07	3.61125	5.09475e-09
Dvl1	dishevelled segment polarity protein 1	13542	0.893428	-1.23861	0.345186	7.44235e-07	5.02228	5.26488e-09
Aes	amino-terminal enhancer of split	14797	0.6598	-1.39809	0.738286	7.60558e-07	8.61748	5.45674e-09
Pdxp	pyridoxal (pyridoxine, vitamin B6) phosphatase	57028	0.803244	-1.35995	0.556705	8.01427e-07	7.98028	5.77945e-09
Smad4	SMAD family member 4	17128	1.07208	-1.24976	0.177677	8.77356e-07	5.14367	6.45526e-09
Xkr6	X-linked Kx blood group related 6	219149	1.43626	-1.76212	0.325856	9.06994e-07	2.10695	6.74097e-09
Gna12	guanine nucleotide binding protein, alpha 12	14673	1.84261	-1.97385	0.131237	9.06994e-07	5.17591	6.72118e-09
Ythdf1	YTH N6-methyladenosine RNA binding protein 1	228994	1.24473	-1.56633	0.321602	9.13849e-07	4.36513	6.82554e-09
Khdrbs3	KH domain containing, RNA binding, signal transduction associated 3	13992	1.18218	-1.42419	0.242006	9.45338e-07	6.28186	7.09551e-09
BB319198	expressed sequence BB319198	100503607	1.09299	-1.5624	0.469414	9.5708e-07	3.02664	7.21886e-09
Mapkapk2	MAP kinase-activated protein kinase 2	17164	0.992735	-1.41282	0.420086	1.01701e-06	3.91174	7.78316e-09
Egln1	egl-9 family hypoxia-inducible factor 1	112405	0.974737	-1.08148	0.106746	1.04816e-06	5.26241	8.0601e-09
Emd	emerin	13726	0.277913	-1.21896	0.941045	1.20545e-06	5.01464	9.53575e-09
Ranbp9	RAN binding protein 9	56705	0.806762	-1.02859	0.221833	1.25653e-06	5.28902	1.00785e-08
Csnk1g2	casein kinase 1, gamma 2	103236	1.12022	-1.61096	0.490735	1.26008e-06	5.94176	1.01533e-08
Inpp5a	inositol polyphosphate-5-phosphatase A	212111	1.09605	-1.5743	0.478255	1.31745e-06	5.70904	1.06641e-08
Fyn	Fyn proto-oncogene	14360	0.800472	-1.28881	0.488333	1.54348e-06	6.80084	1.27209e-08
H1fx	H1 histone family, member X	243529	1.3702	-2.16096	0.790757	1.66454e-06	2.32488	1.40248e-08
Sik3	SIK family kinase 3	70661	0.968911	-1.22431	0.255397	1.70404e-06	5.63133	1.4483e-08
Ube2q1	ubiquitin-conjugating enzyme E2Q family member 1	70093	0.477796	-1.11539	0.637591	1.77386e-06	5.2932	1.51728e-08
Frmpd3	FERM and PDZ domain containing 3	245643	0.630893	-1.55898	0.928086	1.77651e-06	3.07687	1.5295e-08
Tmem163	transmembrane protein 163	72160	0.984488	-1.68011	0.695623	1.85252e-06	5.39242	1.61539e-08
Rnf103	ring finger protein 103	22644	1.02318	-1.32958	0.3064	1.86305e-06	5.52353	1.63143e-08
Maneal	mannosidase, endo-alpha-like	215090	1.03185	-1.29999	0.268139	1.98963e-06	5.22137	1.78511e-08
Ap1ar	adaptor-related protein complex 1 associated regulatory protein	211556	0.824055	-1.12259	0.298536	1.99492e-06	6.057	1.80563e-08
Tgfb1	transforming growth factor, beta 1	21803	1.71255	-2.77983	1.06728	1.99492e-06	0.52476	1.79982e-08
Gm13889	predicted gene 13889	620695	0.869005	-1.62563	0.756621	2.43211e-06	3.46302	2.22818e-08
Nectin3	nectin cell adhesion molecule 3	58998	0.846081	-1.32789	0.481808	2.69185e-06	3.81587	2.48009e-08
Abhd14b	abhydrolase domain containing 14b	76491	0.311617	-0.946607	0.63499	2.76219e-06	5.58122	2.56107e-08
Arhgdig	Rho GDP dissociation inhibitor (GDI) gamma	14570	0.138686	-1.08527	0.946584	2.77652e-06	7.84008	2.58776e-08
Galnt1	polypeptide N-acetylgalactosaminyltransferase 1	14423	0.9234	-1.02254	0.0991419	3.7989e-06	5.33435	3.71228e-08
Gm15706	predicted gene 15706	100039495	0.762936	-1.48163	0.71869	3.7989e-06	2.96009	3.72982e-08
Scn1b	sodium channel, voltage-gated, type I, beta	20266	1.47478	-1.7148	0.240021	3.7989e-06	6.11546	3.72541e-08
Kmt5a	lysine methyltransferase 5A	67956	1.12993	-1.22418	0.0942549	4.24866e-06	4.06828	4.18941e-08
Sncb	synuclein, beta	104069	1.02879	-1.43124	0.402446	4.25478e-06	6.643	4.2111e-08
Ankrd13a	ankyrin repeat domain 13a	68420	1.29771	-1.63434	0.336625	4.38807e-06	4.7321	4.35917e-08
Ccdc3	coiled-coil domain containing 3	74186	0.928815	-1.88835	0.959534	4.53057e-06	2.94337	4.53407e-08
4933439C10Rik	RIKEN cDNA 4933439C10 gene	74476	0.346919	-1.06412	0.7172	4.98851e-06	4.77221	5.0137e-08
Cacna1a	calcium channel, voltage-dependent, P/Q type, alpha 1A subunit	12286	0.987772	-1.43773	0.449963	5.00177e-06	3.24279	5.07924e-08
Dtnbp1	dystrobrevin binding protein 1	94245	0.478767	-1.10265	0.623883	5.87583e-06	6.47156	6.07494e-08
Csnk1g3	casein kinase 1, gamma 3	70425	0.795974	-1.04249	0.246512	5.97554e-06	5.15077	6.20001e-08
Rnf217	ring finger protein 217	268291	0.750644	-1.53958	0.788938	6.06453e-06	2.8255	6.33697e-08
Fbxo33	F-box protein 33	70611	0.818593	-0.972472	0.153879	6.24329e-06	5.22688	6.59268e-08
Adcy2	adenylate cyclase 2	210044	0.842695	-0.933485	0.0907898	6.90892e-06	6.19383	7.37182e-08
Wtip	WT1-interacting protein	101543	1.21941	-1.77423	0.554819	7.60044e-06	2.11709	8.27746e-08
Spns2	spinster homolog 2	216892	0.749189	-1.16223	0.413041	8.37851e-06	4.56564	9.21732e-08
Sav1	salvador family WW domain containing 1	64010	1.05262	-1.79903	0.74641	8.38696e-06	1.78533	9.25747e-08
Higd1b	HIG1 domain family, member 1B	75689	0.0428553	-1.47655	1.43369	8.40647e-06	3.75665	9.30994e-08
Adra2c	adrenergic receptor, alpha 2c	11553	1.28384	-1.62338	0.339541	8.54428e-06	2.58831	9.51887e-08
Slc50a1	solute carrier family 50 (sugar transporter), member 1	19729	0.190953	-1.03765	0.846697	9.17863e-06	6.17635	1.03339e-07
Ldb1	LIM domain binding 1	16825	0.767154	-1.29342	0.526261	9.54864e-06	5.05714	1.08559e-07
Mxi1	MAX interactor 1, dimerization protein	17859	0.743568	-1.08542	0.341856	9.89045e-06	5.71865	1.13173e-07
9530091C08Rik	RIKEN cDNA 9530091C08 gene	320440	0.617039	-1.34006	0.723022	9.89045e-06	3.11594	1.1297e-07
Tcea2	transcription elongation factor A (SII), 2	21400	0.27006	-0.899509	0.629449	1.04305e-05	6.267	1.2012e-07
Dpm2	dolichol-phosphate (beta-D) mannosyltransferase 2	13481	-0.0394945	-0.883594	0.923089	1.10524e-05	6.79398	1.27689e-07
Zdhhc2	zinc finger, DHHC domain containing 2	70546	0.856377	-1.14167	0.285289	1.1459e-05	4.97832	1.33135e-07
Capns1	calpain, small subunit 1	12336	0.167114	-0.919019	0.751905	1.24032e-05	6.57215	1.46849e-07
Ciart	circadian associated repressor of transcription	229599	-0.0143056	-0.922368	0.936674	1.29427e-05	5.10855	1.56194e-07
Pelo	pelota mRNA surveillance and ribosome rescue factor	105083	0.580174	-1.32782	0.747645	1.32368e-05	2.8072	1.60718e-07
Ube2r2	ubiquitin-conjugating enzyme E2R 2	67615	0.362499	-0.919704	0.557205	1.32726e-05	6.04051	1.62129e-07
Chrac1	chromatin accessibility complex 1	93696	-0.157866	-0.805479	0.963345	1.37654e-05	5.79428	1.69162e-07
Sgpp1	sphingosine-1-phosphate phosphatase 1	81535	0.912621	-1.10593	0.193306	1.42898e-05	5.88023	1.77709e-07
Izumo4	IZUMO family member 4	71564	-0.211914	-0.750881	0.962796	1.44276e-05	6.44352	1.80484e-07
Paxbp1	PAX3 and PAX7 binding protein 1	67367	0.697852	-0.980946	0.283094	1.54998e-05	5.02564	1.95038e-07
1500009C09Rik	RIKEN cDNA 1500009C09 gene	76505	0.42417	-1.04478	0.620614	1.65616e-05	5.70509	2.10227e-07
Agfg1	ArfGAP with FG repeats 1	15463	0.911593	-1.21082	0.29923	1.68551e-05	5.02538	2.14572e-07
Ccm2l	cerebral cavernous malformation 2-like	228788	1.11523	-1.97048	0.855257	1.69141e-05	1.3968	2.17056e-07
Ubp1	upstream binding protein 1	22221	0.67456	-1.06688	0.392318	1.80317e-05	4.97875	2.34195e-07
Usp25	ubiquitin specific peptidase 25	30940	1.01496	-1.0087	-0.00625757	1.96271e-05	3.82068	2.58527e-07
2510039O18Rik	RIKEN cDNA 2510039O18 gene	77034	1.25873	-1.91583	0.657102	1.99421e-05	3.60852	2.65959e-07
Gal3st1	galactose-3-O-sulfotransferase 1	53897	1.4706	-1.53437	0.0637695	2.02138e-05	4.11165	2.72948e-07
Mogs	mannosyl-oligosaccharide glucosidase	57377	1.03508	-1.5197	0.484616	2.21465e-05	4.29083	3.03935e-07
Kcnmb4	potassium large conductance calcium-activated channel, subfamily M, beta member 4	58802	-0.107319	-1.03316	1.14048	2.24333e-05	4.26877	3.09521e-07
Znrf2	zinc and ring finger 2	387524	1.2483	-1.70115	0.452846	2.36729e-05	3.04507	3.28367e-07
Zfp318	zinc finger protein 318	57908	0.696218	-0.976196	0.279978	2.37862e-05	4.31104	3.30874e-07
Pcgf1	polycomb group ring finger 1	69837	-0.0546327	-0.844496	0.899128	2.47958e-05	4.98795	3.48504e-07
Cntfr	ciliary neurotrophic factor receptor	12804	0.862063	-1.27112	0.409054	2.53466e-05	4.48911	3.59043e-07
Timp2	tissue inhibitor of metalloproteinase 2	21858	0.978164	-1.26457	0.28641	2.66525e-05	9.20505	3.79503e-07
Mlycd	malonyl-CoA decarboxylase	56690	0.814107	-1.23548	0.42137	2.69241e-05	5.08224	3.84361e-07
Pou3f1	POU domain, class 3, transcription factor 1	18991	1.58639	-1.61631	0.0299171	2.83878e-05	1.90867	4.09434e-07
Fxr2	fragile X mental retardation, autosomal homolog 2	23879	0.786113	-1.15094	0.364826	2.84385e-05	5.50307	4.11212e-07
Vegfb	vascular endothelial growth factor B	22340	0.674022	-0.999905	0.325883	3.02108e-05	5.66885	4.40173e-07
Arl5a	ADP-ribosylation factor-like 5A	75423	0.861752	-0.882062	0.0203102	3.12418e-05	5.18371	4.57494e-07
Rabl2	RAB, member RAS oncogene family-like 2	68708	0.310499	-0.846856	0.536356	3.14117e-05	6.3337	4.61138e-07
Trappc1	trafficking protein particle complex 1	245828	-0.172173	-0.838886	1.01106	3.28933e-05	6.72661	4.87729e-07
Dhx36	DEAH (Asp-Glu-Ala-His) box polypeptide 36	72162	0.608364	-0.875694	0.26733	3.29363e-05	6.0313	4.89579e-07
Sft2d3	SFT2 domain containing 3	67158	0.557494	-1.18302	0.625522	3.45923e-05	3.65161	5.21831e-07
BC005561	cDNA sequence BC005561	100042165	0.533616	-1.03648	0.50286	3.51846e-05	4.94858	5.33354e-07
Dnajc25	DnaJ heat shock protein family (Hsp40) member C25	72429	0.608992	-1.53185	0.922856	3.55927e-05	1.90958	5.4347e-07
Lemd2	LEM domain containing 2	224640	0.97465	-1.46944	0.49479	3.65718e-05	4.19065	5.62457e-07
Bag1	BCL2-associated athanogene 1	12017	0.383887	-1.06614	0.682257	3.74625e-05	7.51044	5.8029e-07
Adra2a	adrenergic receptor, alpha 2a	11551	1.01863	-1.21812	0.199493	3.82822e-05	3.32948	5.95805e-07
Otud7a	OTU domain containing 7A	170711	1.47555	-1.91843	0.442877	3.83433e-05	3.34887	5.98167e-07
Tigd5	tigger transposable element derived 5	105734	0.883889	-1.59396	0.710069	3.88042e-05	2.67674	6.06784e-07
Evl	Ena-vasodilator stimulated phosphoprotein	14026	0.792134	-1.12218	0.330042	3.92612e-05	5.28716	6.167e-07
Cul3	cullin 3	26554	1.01203	-1.01961	0.00757375	4.10507e-05	5.80208	6.55506e-07
Tmem205	transmembrane protein 205	235043	-0.197288	-0.826004	1.02329	4.12177e-05	6.06709	6.5969e-07
C1qtnf4	C1q and tumor necrosis factor related protein 4	67445	0.551317	-1.09922	0.547906	4.13412e-05	5.98377	6.64083e-07
Plk3	polo like kinase 3	12795	1.13397	-1.35716	0.223193	4.15322e-05	3.9842	6.69307e-07
Ssna1	SS nuclear autoantigen 1	68475	-0.174925	-0.77592	0.950845	4.34299e-05	6.70045	7.07967e-07
Gm10862	predicted gene 10862	100038349	0.613581	-1.60322	0.989635	4.90117e-05	2.42721	8.11481e-07
Ttc19	tetratricopeptide repeat domain 19	72795	0.734611	-1.01649	0.281875	5.0755e-05	6.33784	8.47814e-07
Cables1	CDK5 and Abl enzyme substrate 1	63955	0.457119	-1.16894	0.711818	5.37641e-05	5.02627	9.09948e-07
Orai1	ORAI calcium release-activated calcium modulator 1	109305	0.275317	-1.15162	0.876302	5.3945e-05	4.05885	9.14996e-07
Gprin1	G protein-regulated inducer of neurite outgrowth 1	26913	1.18474	-1.71486	0.530124	5.55296e-05	4.68715	9.50045e-07
Psip1	PC4 and SFRS1 interacting protein 1	101739	0.534843	-0.854052	0.319209	5.57811e-05	6.92744	9.56401e-07
Sra1	steroid receptor RNA activator 1	24068	-0.129953	-0.797846	0.927799	5.62849e-05	6.81888	9.6918e-07
Kcmf1	potassium channel modulatory factor 1	74287	0.363936	-0.922758	0.558822	5.62849e-05	5.93388	9.68655e-07
Miat	myocardial infarction associated transcript (non-protein coding)	330166	0.503866	-0.982438	0.478572	5.6387e-05	5.13056	9.76831e-07
Ppp3cc	protein phosphatase 3, catalytic subunit, gamma isoform	19057	0.587853	-1.04058	0.452728	5.74321e-05	4.54834	9.98014e-07
Akt1	thymoma viral proto-oncogene 1	11651	1.15184	-1.28947	0.137635	6.56729e-05	6.52559	1.15741e-06
Drap1	Dr1 associated protein 1 (negative cofactor 2 alpha)	66556	0.16669	-0.899086	0.732397	6.57958e-05	6.63274	1.162e-06
Id1	inhibitor of DNA binding 1	15901	-0.0781573	-1.07897	1.15713	6.7364e-05	4.61494	1.19465e-06
Psme1	proteasome (prosome, macropain) activator subunit 1 (PA28 alpha)	19186	-0.194843	-0.660428	0.855271	7.22032e-05	7.18325	1.28844e-06
Nme1	NME/NM23 nucleoside diphosphate kinase 1	18102	-0.215169	-0.741395	0.956564	7.2763e-05	8.08073	1.30111e-06
Cystm1	cysteine-rich transmembrane module containing 1	66060	-0.100281	-0.884699	0.98498	7.30655e-05	6.96934	1.31189e-06
Bax	BCL2-associated X protein	12028	-0.112006	-0.775766	0.887772	7.33922e-05	5.96277	1.32316e-06
Adgra3	adhesion G protein-coupled receptor A3	70693	0.972726	-1.12003	0.147305	7.50706e-05	3.68968	1.35894e-06
Ifi35	interferon-induced protein 35	70110	-0.137311	-0.967168	1.10448	7.69399e-05	3.34175	1.40694e-06
Fam189a2	family with sequence similarity 189, member A2	381217	1.14956	-1.6203	0.47074	7.88839e-05	3.38099	1.44539e-06
Rras	related RAS viral (r-ras) oncogene	20130	0.126067	-1.02308	0.897014	7.92195e-05	4.52484	1.45445e-06
Polr2j	polymerase (RNA) II (DNA directed) polypeptide J	20022	-0.186364	-0.811906	0.998271	8.06086e-05	6.49426	1.49182e-06
Donson	downstream neighbor of SON	60364	0.571461	-1.04876	0.477304	8.34138e-05	4.10299	1.55508e-06
Tmem189	transmembrane protein 189	407243	1.00056	-1.1854	0.184847	8.79485e-05	5.28154	1.66002e-06
Ly6a	lymphocyte antigen 6 complex, locus A	110454	-0.00561825	-1.21034	1.21596	9.35431e-05	6.33734	1.78626e-06
Coq2	coenzyme Q2 4-hydroxybenzoate polyprenyltransferase	71883	0.504777	-0.966272	0.461496	9.4412e-05	6.72234	1.80633e-06
AI413582	expressed sequence AI413582	106672	-0.129471	-0.832732	0.962203	9.77061e-05	7.33347	1.87654e-06
Lhfpl5	lipoma HMGIC fusion partner-like 5	328789	-0.205035	-0.664079	0.869114	0.000101415	6.52103	1.96271e-06
Ybx1	Y box protein 1	22608	0.527524	-1.08522	0.557701	0.000106627	5.80781	2.0871e-06
Zfand5	zinc finger, AN1-type domain 5	22682	0.543708	-0.950503	0.406795	0.000111811	6.79412	2.19924e-06
Xxylt1	xyloside xylosyltransferase 1	268880	0.978087	-1.03823	0.0601469	0.000112963	4.5963	2.23606e-06
Rhoq	ras homolog family member Q	104215	0.760117	-1.05553	0.295413	0.000113762	4.82035	2.25606e-06
Rtl8c	retrotransposon Gag like 8C	72865	-0.135242	-0.75226	0.887502	0.000126926	9.15215	2.57318e-06
Vstm2b	V-set and transmembrane domain containing 2B	58188	0.63023	-1.1151	0.484872	0.000127482	4.72561	2.59383e-06
1810010H24Rik	RIKEN cDNA 1810010H24 gene	69066	0.676155	-1.13754	0.461381	0.000128922	3.24108	2.62787e-06
Enho	energy homeostasis associated	69638	0.32912	-1.07349	0.744369	0.000134454	7.24286	2.75053e-06
Tmem251	transmembrane protein 251	320351	-0.190678	-0.65913	0.849808	0.00013513	5.69112	2.77129e-06
Cspg5	chondroitin sulfate proteoglycan 5	29873	0.800242	-1.12118	0.320943	0.000138476	7.5163	2.84808e-06
Rnf139	ring finger protein 139	75841	0.524242	-0.837338	0.313095	0.000138956	5.75703	2.86307e-06
Snx25	sorting nexin 25	102141	0.881907	-1.06207	0.180163	0.000143144	4.21172	2.98382e-06
Snrnp25	small nuclear ribonucleoprotein 25 (U11/U12)	78372	-0.0632252	-0.793417	0.856642	0.000143531	5.40826	3.01235e-06
Pi4k2a	phosphatidylinositol 4-kinase type 2 alpha	84095	0.906606	-1.07144	0.164833	0.000147834	5.87682	3.12215e-06
Apcdd1	adenomatosis polyposis coli down-regulated 1	494504	1.30148	-1.84988	0.5484	0.000147979	2.54468	3.14376e-06
Shb	src homology 2 domain-containing transforming protein B	230126	1.00984	-1.47469	0.464854	0.000147979	1.94311	3.13336e-06
Nkain1	Na+/K+ transporting ATPase interacting 1	67149	0.926477	-1.31417	0.387693	0.000149057	3.42724	3.19733e-06
Hmgn3	high mobility group nucleosomal binding domain 3	94353	-0.142745	-0.676433	0.819178	0.00015304	6.24137	3.31298e-06
2900005J15Rik	RIKEN cDNA 2900005J15 gene	67261	0.825175	-1.30112	0.475944	0.00015675	2.77223	3.40848e-06
Fahd2a	fumarylacetoacetate hydrolase domain containing 2A	68126	-0.0286676	-0.757272	0.785939	0.000160348	5.65609	3.53145e-06
Ttc7b	tetratricopeptide repeat domain 7B	104718	0.947109	-1.01802	0.0709089	0.000164932	6.19201	3.64708e-06
Plpp6	phospholipid phosphatase 6	74411	0.946624	-1.19025	0.243625	0.000174191	4.79193	3.87745e-06
Isca2	iron-sulfur cluster assembly 2	74316	0.01159	-0.869039	0.857449	0.000174468	7.33682	3.89647e-06
Phf5a	PHD finger protein 5A	68479	-0.164827	-0.764425	0.929252	0.000174817	6.10526	3.91479e-06
Pdcd7	programmed cell death 7	50996	0.576784	-1.00202	0.425235	0.000174817	4.41158	3.91712e-06
Cd59a	CD59a antigen	12509	-0.0207023	-0.928296	0.948999	0.000175211	5.17376	3.9324e-06
Aven	apoptosis, caspase activation inhibitor	74268	0.847729	-1.36534	0.517612	0.000175925	2.75694	3.95716e-06
Pnrc1	proline-rich nuclear receptor coactivator 1	108767	0.484169	-0.873023	0.388854	0.000179242	6.09674	4.05585e-06
Isg15	ISG15 ubiquitin-like modifier	100038882	0.231328	-1.64115	1.40982	0.000181247	1.73827	4.12122e-06
Ccdc28b	coiled coil domain containing 28B	66264	-0.0958415	-0.832325	0.928166	0.000182409	5.0143	4.15435e-06
Dancr	differentiation antagonizing non-protein coding RNA	70036	-0.101202	-1.04618	1.14739	0.000183078	3.79128	4.17633e-06
Nsmaf	neutral sphingomyelinase (N-SMase) activation associated factor	18201	0.630075	-0.837125	0.20705	0.000183478	5.33849	4.19219e-06
Ctf1	cardiotrophin 1	13019	0.492623	-1.59256	1.09994	0.000187637	1.7829	4.34936e-06
Smim19	small integral membrane protein 19	102032	0.352592	-0.831015	0.478424	0.000188508	6.28854	4.37649e-06
Pglyrp1	peptidoglycan recognition protein 1	21946	-0.16201	-0.995352	1.15736	0.00018865	3.68721	4.38673e-06
Dynlrb1	dynein light chain roadblock-type 1	67068	-0.165829	-0.848183	1.01401	0.000191163	9.22902	4.4522e-06
Ppp1r12c	protein phosphatase 1, regulatory subunit 12C	232807	0.752208	-1.08862	0.336415	0.00019793	5.28111	4.63164e-06
Nrg2	neuregulin 2	100042150	1.1187	-1.63121	0.512511	0.000202606	1.59876	4.80627e-06
Psma5	proteasome (prosome, macropain) subunit, alpha type 5	26442	-0.159398	-0.733872	0.89327	0.000205884	7.61674	4.9011e-06
Slc25a33	solute carrier family 25, member 33	70556	0.316016	-0.939783	0.623767	0.000206942	6.69293	4.93391e-06
Ccnyl1	cyclin Y-like 1	227210	0.949402	-1.31387	0.364467	0.000211173	2.24234	5.05809e-06
Ext1	exostoses (multiple) 1	14042	0.679314	-1.04533	0.366017	0.000211295	3.62487	5.06878e-06
Kctd6	potassium channel tetramerisation domain containing 6	71393	0.643153	-1.31949	0.67634	0.000212931	4.85125	5.11587e-06
Ppp1r14b	protein phosphatase 1, regulatory inhibitor subunit 14B	18938	0.471583	-1.1683	0.696721	0.000213723	3.78928	5.15848e-06
Rgs2	regulator of G-protein signaling 2	19735	-0.0931614	-0.726597	0.819758	0.000216029	7.10015	5.22817e-06
Cyhr1	cysteine and histidine rich 1	54151	0.446871	-0.795155	0.348284	0.000216812	6.69615	5.28349e-06
Zdhhc14	zinc finger, DHHC domain containing 14	224454	0.815339	-1.36628	0.550937	0.000216812	4.11344	5.26084e-06
Psmb4	proteasome (prosome, macropain) subunit, beta type 4	19172	-0.107942	-0.800263	0.908206	0.000216812	8.17239	5.26728e-06
Gnb2	guanine nucleotide binding protein (G protein), beta 2	14693	0.373583	-0.951978	0.578395	0.00021698	6.97115	5.31691e-06
Psmb7	proteasome (prosome, macropain) subunit, beta type 7	19177	0.0518489	-0.840885	0.789036	0.000221834	7.6549	5.46853e-06
Aimp2	aminoacyl tRNA synthetase complex-interacting multifunctional protein 2	231872	-0.0752581	-0.716774	0.792032	0.000226612	6.2871	5.65302e-06
Phf10	PHD finger protein 10	72057	0.831562	-1.00724	0.175674	0.000227521	3.37167	5.70078e-06
B830017H08Rik	RIKEN cDNA B830017H08 gene	433004	0.627952	-1.28144	0.653487	0.000235564	2.39821	5.97164e-06
Uqcrh-ps1	ubiquinol-cytochrome c reductase hinge protein, pseudogene 1	100042918	0.675129	-2.13212	1.45699	0.0002375	0.96613	6.03657e-06
Gm19817	predicted gene, 19817	100503655	0.546563	-1.51967	0.973107	0.000240548	1.60715	6.1334e-06
Sertad4	SERTA domain containing 4	214791	0.95249	-1.18194	0.229448	0.000244528	3.79569	6.24387e-06
Sncg	synuclein, gamma	20618	-0.0201504	-1.16591	1.18606	0.000254235	6.69645	6.52915e-06
Fuom	fucose mutarotase	69064	-0.124442	-0.836431	0.960873	0.000254577	5.56928	6.54864e-06
Nrg3	neuregulin 3	18183	0.610724	-1.05102	0.440293	0.000257355	3.57241	6.65579e-06
Mirg	miRNA containing gene	100040724	-0.117639	-1.07377	1.19141	0.000260367	2.29514	6.75695e-06
Dnajc19	DnaJ heat shock protein family (Hsp40) member C19	67713	-0.163153	-0.780827	0.94398	0.000266874	6.16882	6.96175e-06
Syn2	synapsin II	20965	0.74064	-1.13818	0.397536	0.000271564	8.28602	7.10408e-06
Ckap4	cytoskeleton-associated protein 4	216197	0.759227	-0.891361	0.132134	0.000280912	4.24855	7.44165e-06
Pomgnt1	protein O-linked mannose beta 1,2-N-acetylglucosaminyltransferase	68273	0.676725	-0.88135	0.204625	0.000281753	6.15213	7.48292e-06
Nrbp2	nuclear receptor binding protein 2	223649	0.700103	-1.00942	0.309318	0.000282779	6.34844	7.53272e-06
Sarnp	SAP domain containing ribonucleoprotein	66118	3.65981e-05	-0.852963	0.852926	0.000298605	6.42844	8.13008e-06
Vps28	vacuolar protein sorting 28	66914	-0.172288	-0.707583	0.879871	0.000304528	8.84238	8.32496e-06
Surf1	surfeit gene 1	20930	0.00702445	-0.792043	0.785019	0.000305138	7.18987	8.38656e-06
Pdzd11	PDZ domain containing 11	72621	-0.175653	-0.700742	0.876395	0.000305138	6.90956	8.36426e-06
Lamtor4	late endosomal/lysosomal adaptor, MAPK and MTOR activator 4	66096	-0.163881	-0.798661	0.962542	0.000306721	5.90157	8.45262e-06
Nme6	NME/NM23 nucleoside diphosphate kinase 6	54369	-0.150608	-0.796517	0.947125	0.000314337	4.50655	8.73191e-06
Hira	histone cell cycle regulator	15260	0.906242	-1.0835	0.177261	0.000314539	3.16228	8.74908e-06
Tmem91	transmembrane protein 91	320208	-0.188595	-0.61842	0.807015	0.000316325	7.06581	8.81041e-06
Mydgf	myeloid derived growth factor	28106	-0.183166	-0.616336	0.799502	0.000317762	6.76378	8.88549e-06
Mpp6	membrane protein, palmitoylated 6 (MAGUK p55 subfamily member 6)	56524	0.614761	-0.882638	0.267878	0.000317838	5.97597	8.91178e-06
Hdac3	histone deacetylase 3	15183	0.339673	-0.758174	0.418501	0.000319444	7.65151	8.99131e-06
Tusc1	tumor suppressor candidate 1	69136	0.970492	-1.74696	0.776467	0.000319485	1.7079	9.00421e-06
Klhl17	kelch-like 17	231003	0.769968	-0.874999	0.105032	0.000322314	5.22591	9.14324e-06
Rac3	Rac family small GTPase 3	170758	0.0540194	-0.800021	0.746002	0.000324269	6.17132	9.21063e-06
Zfp414	zinc finger protein 414	328801	0.0970756	-0.763054	0.665979	0.000324473	6.13466	9.22835e-06
Fxyd5	FXYD domain-containing ion transport regulator 5	18301	-0.125358	-1.12721	1.25257	0.000327966	4.25971	9.41217e-06
Ier5l	immediate early response 5-like	72500	1.30243	-1.9136	0.611171	0.000337112	1.72567	9.79213e-06
Rnf19b	ring finger protein 19B	75234	0.557473	-0.924462	0.366989	0.000337112	4.41745	9.77636e-06
Med11	mediator complex subunit 11	66172	-0.217157	-0.720783	0.93794	0.000351271	4.32974	1.03136e-05
Cyb5a	cytochrome b5 type A (microsomal)	109672	-0.193046	-0.698596	0.891641	0.000352183	7.51857	1.03711e-05
B330016D10Rik	RIKEN cDNA B330016D10 gene	320456	0.914833	-1.49667	0.581837	0.00035245	1.56825	1.0413e-05
Acvr2b	activin receptor IIB	11481	0.763345	-1.23369	0.470348	0.000353031	3.28012	1.04432e-05
Miip	migration and invasion inhibitory protein	28010	0.358992	-0.917166	0.558173	0.000368303	3.97699	1.10576e-05
Sat2	spermidine/spermine N1-acetyl transferase 2	69215	0.0846816	-0.842555	0.757873	0.000385244	4.75347	1.16513e-05
Pfdn1	prefoldin 1	67199	-0.197895	-0.684429	0.882323	0.000390332	7.56866	1.18393e-05
Gm527	predicted gene 527	217648	1.1208	-1.88936	0.76856	0.000392076	1.22586	1.20022e-05
Hist3h2ba	histone cluster 3, H2ba	78303	0.239241	-1.20886	0.969618	0.000394704	3.92154	1.20971e-05
Tapt1	transmembrane anterior posterior transformation 1	231225	0.773632	-0.843305	0.0696732	0.000398003	5.4368	1.22129e-05
Prpf19	pre-mRNA processing factor 19	28000	0.529138	-0.82509	0.295952	0.000398373	7.6894	1.22389e-05
Gm5577	predicted gene 5577	434064	0.448403	-1.33563	0.887227	0.000403239	1.97013	1.24477e-05
Malat1	metastasis associated lung adenocarcinoma transcript 1 (non-coding RNA)	72289	0.228002	-1.16566	0.937662	0.000415486	11.3754	1.28717e-05
Fgf18	fibroblast growth factor 18	14172	1.11439	-1.75598	0.641584	0.000430662	1.77043	1.34527e-05
Vtn	vitronectin	22370	0.32323	-1.04359	0.720359	0.000431329	6.5618	1.35053e-05
Ano8	anoctamin 8	382014	1.87267	-2.13456	0.261895	0.000434397	3.11952	1.36334e-05
Rtl8b	retrotransposon Gag like 8B	553127	0.192049	-0.829745	0.637696	0.000437449	5.5377	1.3755e-05
Gjc1	gap junction protein, gamma 1	14615	0.930285	-1.28979	0.359505	0.000469409	2.91569	1.4974e-05
Slc35b1	solute carrier family 35, member B1	110172	-0.142266	-0.650993	0.793258	0.000492823	6.82434	1.58841e-05
Gpr27	G protein-coupled receptor 27	14761	1.09551	-1.77012	0.674612	0.000496935	2.52333	1.60897e-05
C230062I16Rik	RIKEN cDNA C230062I16 gene	625421	-0.154793	-0.769181	0.923974	0.000497948	4.43356	1.6144e-05
Map3k3	mitogen-activated protein kinase kinase kinase 3	26406	0.906954	-1.09216	0.185201	0.000499656	3.31932	1.62667e-05
Cmas	cytidine monophospho-N-acetylneuraminic acid synthetase	12764	0.39524	-0.808447	0.413207	0.000499656	7.41554	1.62698e-05
Gm9234	predicted pseudogene 9234	668548	-0.145758	-0.972807	1.11856	0.00052829	2.72616	1.74444e-05
Gm8203	H2A histone family, member Z pseudogene	666634	-0.107477	-0.701268	0.808745	0.000531305	5.13279	1.76058e-05
Tm2d3	TM2 domain containing 3	68634	-0.21006	-0.675589	0.885649	0.000534811	7.90138	1.7749e-05
Gm6581	predicted gene 6581	625409	0.0969998	-1.50254	1.40554	0.000536007	1.48865	1.78281e-05
Fcgr3	Fc receptor, IgG, low affinity III	14131	-0.139383	-0.724102	0.863486	0.000537089	4.72896	1.79036e-05
Oaz1-ps	ornithine decarboxylase antizyme 1, pseudogene	100041965	-0.131093	-0.904699	1.03579	0.000557663	3.6713	1.88152e-05
Tfpt	TCF3 (E2A) fusion partner	69714	-0.0984651	-0.672416	0.770881	0.000561748	4.96611	1.90411e-05
Mea1	male enhanced antigen 1	17256	-0.209039	-0.607641	0.816679	0.000563781	7.46705	1.92006e-05
Ppil3	peptidylprolyl isomerase (cyclophilin)-like 3	70225	-0.211782	-0.587208	0.79899	0.000568847	5.74114	1.95274e-05
Fzd8	frizzled class receptor 8	14370	0.994824	-1.5915	0.596672	0.000568847	1.63573	1.95272e-05
Hnrnpd	heterogeneous nuclear ribonucleoprotein D	11991	0.583538	-0.767964	0.184427	0.000568847	6.12385	1.95184e-05
1110012L19Rik	RIKEN cDNA 1110012L19 gene	68618	-0.0909935	-0.713924	0.804917	0.000570783	5.13083	1.96148e-05
Qtrt1	queuine tRNA-ribosyltransferase catalytic subunit 1	60507	-0.0421107	-0.659124	0.701235	0.000576844	4.83827	1.98656e-05
A230087F16Rik	RIKEN cDNA A230087F16 gene	100503323	0.78772	-1.51853	0.730813	0.000582981	1.43052	2.01627e-05
Scnm1	sodium channel modifier 1	69269	-0.122616	-0.762929	0.885545	0.000590536	6.24367	2.04675e-05
Fam173a	family with sequence similarity 173, member A	214917	-0.155336	-0.601741	0.757077	0.000592986	7.34887	2.06178e-05
Mafg	v-maf musculoaponeurotic fibrosarcoma oncogene family, protein G (avian)	17134	0.648775	-0.903551	0.254776	0.000620814	4.51435	2.19965e-05
Atp6v0c-ps2	ATPase, H+ transporting, lysosomal V0 subunit C, pseudogene 2	100039636	-0.0756221	-0.802877	0.878499	0.000633088	4.507	2.25712e-05
Gm19409	predicted gene, 19409	100502845	0.663804	-1.09105	0.427245	0.000639481	3.29127	2.28932e-05
Stxbp2	syntaxin binding protein 2	20911	0.573991	-0.984836	0.410844	0.000642452	4.68095	2.30468e-05
Tmem147	transmembrane protein 147	69804	-0.111344	-0.756755	0.8681	0.00066228	8.05955	2.39151e-05
Rbm3	RNA binding motif (RNP1, RRM) protein 3	19652	0.122226	-0.777394	0.655168	0.00066228	5.24367	2.39287e-05
Traf4	TNF receptor associated factor 4	22032	0.416239	-0.941884	0.525645	0.000678903	3.8089	2.47292e-05
Ccdc84	coiled-coil domain containing 84	382073	0.274823	-0.996249	0.721426	0.000681913	3.29245	2.49893e-05
Nudt17	nudix (nucleoside diphosphate linked moiety X)-type motif 17	78373	-0.12557	-0.617	0.74257	0.000682484	5.22168	2.5128e-05
Oaf	out at first homolog	102644	1.13161	-2.03288	0.901272	0.000682484	1.33711	2.51104e-05
Mrpl13	mitochondrial ribosomal protein L13	68537	-0.0862032	-0.76791	0.854113	0.000698076	6.83055	2.58642e-05
Ndufa12	NADH:ubiquinone oxidoreductase subunit A12	66414	-0.0555681	-0.835167	0.890735	0.000698509	6.76979	2.59224e-05
Siva1	SIVA1, apoptosis-inducing factor	30954	-0.132416	-0.735944	0.86836	0.000699995	5.14549	2.61413e-05
Atxn2	ataxin 2	20239	0.797654	-0.82571	0.028056	0.00070205	5.77297	2.62439e-05
Ap2s1	adaptor-related protein complex 2, sigma 1 subunit	232910	-0.171981	-0.639337	0.811318	0.000702375	7.941	2.62819e-05
Epm2a	epilepsy, progressive myoclonic epilepsy, type 2 gene alpha	13853	1.41914	-1.5198	0.100664	0.000711777	0.446135	2.67123e-05
Fam241a	family with sequence similarity 241, member A	70617	0.963059	-1.75416	0.791105	0.000712384	0.947058	2.68001e-05
Idh3g	isocitrate dehydrogenase 3 (NAD+), gamma	15929	0.256323	-0.839746	0.583422	0.000714249	8.76723	2.69102e-05
Agap3	ArfGAP with GTPase domain, ankyrin repeat and PH domain 3	213990	0.897255	-1.12133	0.224075	0.000725168	6.52096	2.76951e-05
Dmwd	dystrophia myotonica-containing WD repeat motif	13401	0.555273	-1.05708	0.501804	0.000725168	6.30263	2.76531e-05
Cdc26	cell division cycle 26	66440	-0.148686	-0.675701	0.824386	0.000745241	4.77121	2.8725e-05
A930005H10Rik	RIKEN cDNA A930005H10 gene	68161	-0.1702	-0.764296	0.934496	0.000759264	4.72093	2.94442e-05
Agpat3	1-acylglycerol-3-phosphate O-acyltransferase 3	28169	0.652555	-0.812846	0.16029	0.000770004	6.11705	3.00873e-05
Fam120aos	family with sequence similarity 120A, opposite strand	68128	0.51691	-0.910142	0.393232	0.000773659	5.0083	3.02587e-05
Adrb1	adrenergic receptor, beta 1	11554	1.12451	-1.43108	0.306563	0.00078281	1.71573	3.07044e-05
Eef1a2	eukaryotic translation elongation factor 1 alpha 2	13628	1.07661	-1.08361	0.00700354	0.000790726	4.83665	3.11007e-05
Aig1	androgen-induced 1	66253	0.148855	-0.717865	0.56901	0.000795719	6.56623	3.13556e-05
Gm19486	predicted gene, 19486	100502981	0.766432	-4.23258	3.46615	0.00079808	-1.49711	3.14781e-05
Rtn4r	reticulon 4 receptor	65079	0.58614	-1.4385	0.852363	0.00080048	2.91366	3.16022e-05
Clpp	caseinolytic mitochondrial matrix peptidase proteolytic subunit	53895	-0.115586	-0.621936	0.737521	0.000816198	7.94363	3.23128e-05
Tmem50a	transmembrane protein 50A	71817	-0.130927	-0.671382	0.802309	0.000818546	8.05631	3.24359e-05
Spire2	spire type actin nucleation factor 2	234857	0.816588	-0.846735	0.0301468	0.000822746	4.20457	3.27781e-05
Ghrh	growth hormone releasing hormone	14601	0.130745	-1.77381	1.64306	0.000822766	4.25257	3.28452e-05
Eif4enif1	eukaryotic translation initiation factor 4E nuclear import factor 1	74203	0.53912	-0.821063	0.281943	0.000830158	5.38221	3.32772e-05
Bola2	bolA-like 2 (E. coli)	66162	-0.208886	-0.815577	1.02446	0.00083409	5.99275	3.34814e-05
Nop16	NOP16 nucleolar protein	28126	-0.210338	-0.518771	0.729108	0.000837923	6.05565	3.37278e-05
Rnpepl1	arginyl aminopeptidase (aminopeptidase B)-like 1	108657	0.739842	-1.07547	0.335628	0.000840189	3.96534	3.38499e-05
Gas1	growth arrest specific 1	14451	0.792314	-1.0939	0.301587	0.000872691	2.5026	3.5352e-05
Hopx	HOP homeobox	74318	-0.147464	-0.656019	0.803482	0.000879849	5.76014	3.57391e-05
Mcl1	myeloid cell leukemia sequence 1	17210	0.742092	-0.898908	0.156817	0.000882257	4.37358	3.58694e-05
Fam171a2	family with sequence similarity 171, member A2	217219	1.17023	-1.67836	0.508137	0.000894948	3.57666	3.64841e-05
Commd4	COMM domain containing 4	66199	0.0404749	-0.773857	0.733382	0.000897632	6.53322	3.66926e-05
Tmem208	transmembrane protein 208	66320	-0.181153	-0.69107	0.872224	0.000922303	6.34896	3.78029e-05
Arf5	ADP-ribosylation factor 5	11844	0.146661	-0.839616	0.692955	0.000928865	7.17269	3.8106e-05
Trappc4	trafficking protein particle complex 4	60409	-0.117965	-0.660315	0.778279	0.000949628	7.81844	3.90976e-05
Map3k7	mitogen-activated protein kinase kinase kinase 7	26409	0.63485	-0.883392	0.248542	0.000967017	4.28855	3.98847e-05
Fndc10	fibronectin type III domain containing 10	230991	0.634899	-0.782229	0.147331	0.00098221	5.34327	4.08004e-05
Msantd2	Myb/SANT-like DNA-binding domain containing 2	235184	0.605542	-1.07073	0.465188	0.0009929	3.01607	4.1281e-05
Chpt1	choline phosphotransferase 1	212862	0.665819	-0.793737	0.127919	0.000994866	5.76051	4.15458e-05
Gsto1	glutathione S-transferase omega 1	14873	-0.197104	-0.4936	0.690704	0.000994866	6.49703	4.15193e-05
Chchd6	coiled-coil-helix-coiled-coil-helix domain containing 6	66098	-0.20011	-0.566196	0.766306	0.000996368	7.92822	4.17046e-05
Cope	coatomer protein complex, subunit epsilon	59042	-0.0615117	-0.743747	0.805258	0.000996368	8.62079	4.17181e-05
Rasgef1c	RasGEF domain family, member 1C	74563	0.695684	-1.05564	0.359954	0.00100004	4.00371	4.19457e-05
Rps19bp1	ribosomal protein S19 binding protein 1	66538	-0.207549	-0.589326	0.796875	0.00101831	5.02624	4.29743e-05
Ercc1	excision repair cross-complementing rodent repair deficiency, complementation group 1	13870	-0.0571676	-0.661901	0.719069	0.00104305	5.19226	4.41905e-05
Exosc7	exosome component 7	66446	-0.214549	-0.536977	0.751526	0.00104305	6.15562	4.42428e-05
Ech1	enoyl coenzyme A hydratase 1, peroxisomal	51798	-0.0867693	-0.627155	0.713925	0.00104408	7.16804	4.43555e-05
Dctn3	dynactin 3	53598	-0.124553	-0.698105	0.822658	0.00105459	8.42414	4.50099e-05
Dhcr24	24-dehydrocholesterol reductase	74754	0.412419	-0.876659	0.46424	0.00106627	4.50691	4.56261e-05
1300002E11Rik	RIKEN cDNA 1300002E11 gene	100043489	-0.00758985	-0.93331	0.9409	0.00107276	3.924	4.60224e-05
Kras	Kirsten rat sarcoma viral oncogene homolog	16653	0.660436	-0.685078	0.0246421	0.00108029	6.08953	4.64249e-05
Commd9	COMM domain containing 9	76501	-0.0619809	-0.663897	0.725878	0.00108993	6.42838	4.69193e-05
Selenon	selenoprotein N	74777	0.893422	-1.19005	0.296632	0.00110869	4.26516	4.79124e-05
Lrfn4	leucine rich repeat and fibronectin type III domain containing 4	225875	0.775387	-1.3004	0.525015	0.0011146	3.50605	4.8414e-05
H2afz	H2A histone family, member Z	51788	-0.146085	-0.609027	0.755113	0.00111747	6.06346	4.86393e-05
Rassf3	Ras association (RalGDS/AF-6) domain family member 3	192678	0.941714	-1.05011	0.108392	0.00112013	2.75237	4.88375e-05
Nat8f1	N-acetyltransferase 8 (GCN5-related) family member 1	66116	-0.21509	-0.651924	0.867014	0.00112718	5.24297	4.91864e-05
Foxf2	forkhead box F2	14238	0.897676	-1.34543	0.447749	0.00114454	1.47769	5.01359e-05
Cadm2	cell adhesion molecule 2	239857	0.689717	-0.67941	-0.0103069	0.00114454	6.11262	5.01437e-05
Snhg15	small nucleolar RNA host gene 15	100041286	-0.135033	-0.913362	1.04839	0.00114586	2.91768	5.02544e-05
Ptpmt1	protein tyrosine phosphatase, mitochondrial 1	66461	0.143406	-0.774777	0.631371	0.00114721	6.19178	5.03559e-05
2510002D24Rik	RIKEN cDNA 2510002D24 gene	72307	0.0592851	-0.716209	0.656924	0.00115123	5.62494	5.06169e-05
Ovgp1	oviductal glycoprotein 1	12659	0.733209	-1.10078	0.36757	0.00115548	2.76673	5.08464e-05
Lin37	lin-37 homolog (C. elegans)	75660	-0.122176	-0.629103	0.751279	0.00115763	5.64729	5.10261e-05
Tma7	translational machinery associated 7	66167	-0.209883	-0.76305	0.972934	0.00116397	3.86305	5.14768e-05
Dpcd	deleted in primary ciliary dyskinesia	226162	-0.171345	-0.62744	0.798785	0.00116728	7.18806	5.16779e-05
Tmem53	transmembrane protein 53	68777	-0.140202	-0.724478	0.86468	0.00116728	4.77556	5.17091e-05
Tmem141	transmembrane protein 141	51875	-0.0560427	-0.799794	0.855837	0.0011811	5.56991	5.24082e-05
Ndufa8	NADH:ubiquinone oxidoreductase subunit A8	68375	-0.103019	-0.73389	0.836909	0.00119466	4.97346	5.31857e-05
Ssr2	signal sequence receptor, beta	66256	-0.217037	-0.499278	0.716315	0.00119523	7.5032	5.32552e-05
Atp6v0b	ATPase, H+ transporting, lysosomal V0 subunit B	114143	-0.142572	-0.650485	0.793057	0.00120393	9.53297	5.37315e-05
Cited1	Cbp/p300-interacting transactivator with Glu/Asp-rich carboxy-terminal domain 1	12705	-0.211048	-0.603435	0.814483	0.00121199	4.53156	5.41357e-05
Aard	alanine and arginine rich domain containing protein	239435	0.639055	-1.38284	0.743785	0.00121318	2.57003	5.42781e-05
Mzt2	mitotic spindle organizing protein 2	72083	-0.137143	-0.618659	0.755802	0.00121755	5.40133	5.45186e-05
Chchd2	coiled-coil-helix-coiled-coil-helix domain containing 2	14004	-0.10045	-0.753266	0.853716	0.00123028	9.42051	5.5331e-05
Fam91a1	family with sequence similarity 91, member A1	210998	0.699645	-0.798777	0.099132	0.00124323	5.40854	5.61717e-05
Emc9	ER membrane protein complex subunit 9	85308	-0.0739843	-0.71319	0.787175	0.00124799	6.52011	5.65237e-05
Fdps	farnesyl diphosphate synthetase	110196	-0.084411	-0.593227	0.677638	0.00124799	7.37312	5.64788e-05
Alkbh6	alkB homolog 6	233065	-0.14343	-0.570355	0.713785	0.00125231	6.86217	5.68581e-05
Znhit3	zinc finger, HIT type 3	448850	-0.0604164	-0.701908	0.762324	0.00125821	6.37436	5.73117e-05
Lsm1	LSM1 homolog, mRNA degradation associated	67207	-0.18052	-0.652116	0.832636	0.00125821	5.31931	5.74816e-05
Fgfrl1	fibroblast growth factor receptor-like 1	116701	0.883284	-0.892618	0.009334	0.00127451	3.23597	5.84288e-05
Lage3	L antigen family, member 3	66192	-0.0213236	-0.819137	0.840461	0.00127942	4.82133	5.8748e-05
D730003I15Rik	RIKEN cDNA D730003I15 gene	100504360	0.127811	-1.11855	0.990739	0.00131789	3.62865	6.07084e-05
Idnk	idnK gluconokinase homolog (E. coli)	75731	-0.201108	-0.663229	0.864336	0.00131963	5.42603	6.08371e-05
Ndufb6	NADH:ubiquinone oxidoreductase subunit B6	230075	-0.0893134	-0.796202	0.885515	0.00132197	8.33332	6.09937e-05
2610316D01Rik	RIKEN cDNA 2610316D01 gene	72511	0.0229222	-0.893614	0.870692	0.00132534	3.70943	6.11979e-05
Mien1	migration and invasion enhancer 1	103742	-0.134296	-0.716648	0.850944	0.00133456	7.07875	6.19202e-05
Dnajc12	DnaJ heat shock protein family (Hsp40) member C12	30045	-0.170225	-0.634043	0.804267	0.00134884	6.21604	6.29778e-05
Vps25	vacuolar protein sorting 25	28084	-0.104319	-0.634404	0.738723	0.00135145	6.99817	6.31495e-05
Pttg1	pituitary tumor-transforming gene 1	30939	0.126311	-0.966456	0.840145	0.00135788	6.78708	6.36498e-05
Atp6v0d1	ATPase, H+ transporting, lysosomal V0 subunit D1	11972	0.273751	-0.749865	0.476114	0.0013694	8.1768	6.42906e-05
B3gat1	beta-1,3-glucuronyltransferase 1 (glucuronosyltransferase P)	76898	0.730069	-1.07782	0.347747	0.00140377	3.65467	6.65239e-05
Slc35e1	solute carrier family 35, member E1	270066	0.694737	-0.727391	0.0326541	0.00141467	5.09755	6.71965e-05
Dnaaf5	dynein, axonemal assembly factor 5	433956	0.95453	-1.24814	0.29361	0.00142094	2.84986	6.75991e-05
Ndufs6b	NADH:ubiquinone oxidoreductase subunit S6B	623286	-0.174666	-0.87496	1.04963	0.00142866	3.5129	6.80713e-05
Igflr1	IGF-like family receptor 1	101883	0.920264	-1.02435	0.104086	0.00143073	2.69674	6.83278e-05
Gm4374	predicted gene 4374	100043338	-0.0760008	-1.63961	1.71561	0.0014375	0.31896	6.87041e-05
Carnmt1	carnosine N-methyltransferase 1	67383	0.734269	-1.22241	0.488143	0.00143819	2.00588	6.88703e-05
Ddit3	DNA-damage inducible transcript 3	13198	-0.137708	-0.761137	0.898845	0.00144274	5.46663	6.93795e-05
Tbc1d12	TBC1D12: TBC1 domain family, member 12	209478	0.479339	-1.00187	0.522535	0.0014508	3.3159	6.98738e-05
Orc6	origin recognition complex, subunit 6	56452	-0.132496	-0.610017	0.742512	0.00145298	5.66931	7.005e-05
Tbcc	tubulin-specific chaperone C	72726	-0.0683229	-0.593684	0.662007	0.00147348	6.15559	7.13455e-05
Tesk1	testis specific protein kinase 1	21754	0.834425	-1.05245	0.218028	0.00147654	4.56937	7.16566e-05
Chmp2a	charged multivesicular body protein 2A	68953	-0.192153	-0.599063	0.791216	0.00148428	7.66058	7.21058e-05
Tmed9	transmembrane p24 trafficking protein 9	67511	0.0113242	-0.743926	0.732601	0.00150064	6.65442	7.32127e-05
Taz	tafazzin	66826	0.185386	-0.664567	0.479182	0.00150236	6.41322	7.33517e-05
Cacng4	calcium channel, voltage-dependent, gamma subunit 4	54377	1.0822	-1.42202	0.339814	0.00150903	3.32033	7.3733e-05
Fbxo6	F-box protein 6	50762	-0.216258	-0.464355	0.680613	0.0015115	5.69282	7.39542e-05
Clip4	CAP-GLY domain containing linker protein family, member 4	78785	0.590958	-0.742875	0.151917	0.00151549	5.59389	7.43134e-05
Mrpl27	mitochondrial ribosomal protein L27	94064	-0.194537	-0.625534	0.820071	0.00152338	6.9892	7.48824e-05
Pptc7	PTC7 protein phosphatase homolog	320717	0.66316	-0.711818	0.0486583	0.00152338	5.56381	7.48553e-05
Gpr88	G-protein coupled receptor 88	64378	0.958011	-1.41854	0.460533	0.0015273	2.37896	7.51879e-05
Cox14	cytochrome c oxidase assembly protein 14	66379	-0.172173	-0.693914	0.866086	0.00152862	7.70873	7.5365e-05
Snrnp27	small nuclear ribonucleoprotein 27 (U4/U6.U5)	66618	-0.167292	-0.610599	0.777891	0.00155523	6.47037	7.6963e-05
Tmbim4	transmembrane BAX inhibitor motif containing 4	68212	-0.121857	-0.713835	0.835692	0.00156857	7.24271	7.78574e-05
Selenok	selenoprotein K	80795	-0.20635	-0.664978	0.871328	0.00157135	8.87173	7.81078e-05
Sgf29	SAGA complex associated factor 29	75565	0.000888924	-0.696072	0.695183	0.00158312	4.88986	7.88675e-05
Nfil3	nuclear factor, interleukin 3, regulated	18030	0.88094	-1.05719	0.176249	0.00160815	3.83566	8.06471e-05
Ttll11	tubulin tyrosine ligase-like family, member 11	74410	0.839909	-0.928979	0.0890697	0.00161311	3.87658	8.09554e-05
Coprs	coordinator of PRMT5, differentiation stimulator	66423	-0.148361	-0.637795	0.786156	0.00161755	7.377	8.12376e-05
Klhl35	kelch-like 35	72184	0.923562	-1.55969	0.636126	0.00162546	1.17928	8.18361e-05
Atp5g1	ATP synthase, H+ transporting, mitochondrial F0 complex, subunit C1 (subunit 9)	11951	-0.148899	-0.803403	0.952302	0.00163063	8.0612	8.22597e-05
Anapc11	anaphase promoting complex subunit 11	66156	-0.160256	-0.659088	0.819344	0.00163375	7.19373	8.25322e-05
Sirt7	sirtuin 7	209011	0.556961	-0.832394	0.275432	0.0016672	4.96145	8.45285e-05
Snapc5	small nuclear RNA activating complex, polypeptide 5	330959	0.062409	-0.806201	0.743792	0.00167174	5.67841	8.48204e-05
1110032A03Rik	RIKEN cDNA 1110032A03 gene	68721	-0.176999	-0.572047	0.749045	0.00168043	6.61668	8.53849e-05
Ndufb7	NADH:ubiquinone oxidoreductase subunit B7	66916	-0.179013	-0.70536	0.884373	0.0017173	7.84928	8.77638e-05
Polr2d	polymerase (RNA) II (DNA directed) polypeptide D	69241	-0.178002	-0.544525	0.722527	0.00172127	5.50392	8.80302e-05
0610012G03Rik	RIKEN cDNA 0610012G03 gene	106264	-0.164824	-0.640869	0.805693	0.00173428	6.93235	8.88869e-05
Fam78b	family with sequence similarity 78, member B	226610	0.277928	-0.99309	0.715163	0.00174627	2.94524	8.9688e-05
Kif22	kinesin family member 22	110033	-0.0527982	-0.977549	1.03035	0.00176065	2.83415	9.06271e-05
Tsc22d3	TSC22 domain family, member 3	14605	-0.0513147	-0.654934	0.706248	0.00177485	8.34367	9.15397e-05
Urm1	ubiquitin related modifier 1	68205	0.405861	-0.837284	0.431423	0.00178855	5.04631	9.25015e-05
Csnk2a2	casein kinase 2, alpha prime polypeptide	13000	0.499859	-0.916815	0.416957	0.00178855	3.78383	9.25895e-05
Svbp	small vasohibin binding protein	69216	-0.0753037	-0.778882	0.854186	0.00179692	4.90894	9.3113e-05
Ctsl	cathepsin L	13039	-0.210207	-0.555667	0.765875	0.00181881	8.22978	9.46914e-05
Cyb561d2	cytochrome b-561 domain containing 2	56368	-0.208102	-0.54386	0.751962	0.00182088	5.58676	9.48664e-05
B2m	beta-2 microglobulin	12010	-0.0752362	-0.907499	0.982735	0.00186059	7.84721	9.73455e-05
Bet1l	Bet1 golgi vesicular membrane trafficking protein like	54399	-0.178172	-0.57402	0.752192	0.00187032	5.55137	9.79234e-05
Zbtb8os	zinc finger and BTB domain containing 8 opposite strand	67106	-0.100894	-0.879631	0.980526	0.00187291	4.31296	9.81972e-05
Gtf2a2	general transcription factor II A, 2	235459	-0.168646	-0.698792	0.867439	0.00189693	6.5126	9.97355e-05
Arhgdib	Rho, GDP dissociation inhibitor (GDI) beta	11857	-0.13	-0.835643	0.965643	0.00190543	4.35273	0.000100323
Haus7	HAUS augmin-like complex, subunit 7	73738	-0.0953557	-0.612786	0.708141	0.00191325	5.01104	0.000100996
Abhd11	abhydrolase domain containing 11	68758	0.0739902	-0.710085	0.636095	0.00194925	5.7812	0.000103704
Nfu1	NFU1 iron-sulfur cluster scaffold	56748	-0.102166	-0.626331	0.728496	0.00194925	7.23367	0.000103705
Jdp2	Jun dimerization protein 2	81703	0.622107	-0.884516	0.262409	0.00195708	5.11031	0.000104194
Exosc6	exosome component 6	72544	0.392954	-1.077	0.684047	0.00195744	3.70769	0.000104357
Commd7	COMM domain containing 7	99311	-0.182947	-0.490414	0.67336	0.00196091	6.40099	0.000104687
0610037L13Rik	RIKEN cDNA 0610037L13 gene	74098	0.0761974	-0.72334	0.647143	0.00198375	6.10213	0.000106198
Psmb5	proteasome (prosome, macropain) subunit, beta type 5	19173	-0.117502	-0.621866	0.739368	0.00198384	7.69518	0.000106276
Creb3	cAMP responsive element binding protein 3	12913	-0.138338	-0.531824	0.670162	0.00198763	7.28014	0.000106552
Hes1	hes family bHLH transcription factor 1	15205	0.544511	-1.20317	0.658655	0.00198983	2.88576	0.000106816
Stk32c	serine/threonine kinase 32C	57740	0.879375	-1.11713	0.237758	0.00198983	4.0225	0.000106744
Scg5	secretogranin V	20394	-0.201832	-0.564616	0.766449	0.00200927	8.41992	0.000108082
Mfsd3	major facilitator superfamily domain containing 3	69572	0.140681	-0.763001	0.622321	0.00208954	4.12418	0.000113322
Ccny	cyclin Y	67974	0.382026	-0.738246	0.356219	0.00209069	5.36729	0.000113461
Tprgl	transformation related protein 63 regulated like	67808	0.407378	-0.791588	0.38421	0.00211227	8.75839	0.000115054
Brk1	BRICK1, SCAR/WAVE actin-nucleating complex subunit	101314	-0.130259	-0.604829	0.735089	0.00214479	8.01798	0.000117739
Rnf25	ring finger protein 25	57751	0.039387	-0.590523	0.551136	0.00214638	6.11292	0.000117905
Frat2	frequently rearranged in advanced T cell lymphomas 2	212398	0.883446	-1.34135	0.457906	0.00214669	1.86379	0.000118001
Cdpf1	cysteine rich, DPF motif domain containing 1	72355	-0.0425106	-0.676654	0.719164	0.00216623	4.76308	0.000119235
Psmb10	proteasome (prosome, macropain) subunit, beta type 10	19171	-0.188787	-0.639465	0.828252	0.00217673	6.51582	0.000119893
Ninj1	ninjurin 1	18081	-0.172709	-0.53089	0.7036	0.0021802	5.97494	0.000120405
Alkbh7	alkB homolog 7	66400	-0.0830767	-0.646825	0.729902	0.0022237	6.01939	0.00012338
Acyp1	acylphosphatase 1, erythrocyte (common) type	66204	-0.0708194	-0.850865	0.921684	0.00224149	5.13518	0.000124933
BC002163	NADH dehydrogenase Fe-S protein 5 pseudogene	170658	-0.123111	-0.760564	0.883675	0.00224149	3.87717	0.000124848
Yif1a	Yip1 interacting factor homolog A (S. cerevisiae)	68090	0.0598584	-0.759069	0.699211	0.00224149	6.34402	0.000124944
Pmvk	phosphomevalonate kinase	68603	-0.0690081	-0.611842	0.68085	0.00226042	6.61562	0.000126249
Gm17586	predicted gene, 17586	100504040	-0.1069	-0.830831	0.937731	0.00227321	2.78101	0.000127487
Arl16	ADP-ribosylation factor-like 16	70317	0.0718834	-0.645063	0.57318	0.00227773	6.42435	0.000128138
Psma7	proteasome (prosome, macropain) subunit, alpha type 7	26444	-0.145825	-0.613964	0.759789	0.00230785	8.41722	0.000130342
Ndufb10	NADH:ubiquinone oxidoreductase subunit B10	68342	-0.0250939	-0.79914	0.824234	0.00232704	8.67005	0.000131511
Anapc13	anaphase promoting complex subunit 13	69010	-0.208099	-0.7342	0.9423	0.00232936	5.66496	0.000131728
Hrct1	histidine rich carboxyl terminus 1	100039781	0.171955	-1.32196	1.15	0.00233501	1.83394	0.000132305
Prdx2	peroxiredoxin 2	21672	-0.117294	-0.652964	0.770258	0.00235034	9.14199	0.000133599
Tsta3	tissue specific transplantation antigen P35B	22122	0.0118582	-0.604055	0.592197	0.00235216	5.71063	0.000133969
Tomm5	translocase of outer mitochondrial membrane 5	68512	-0.0617437	-0.802808	0.864552	0.00235384	6.24766	0.000134314
1500011B03Rik	RIKEN cDNA 1500011B03 gene	66236	-0.147714	-0.602977	0.750691	0.00237928	9.00315	0.000135864
Mrps18b	mitochondrial ribosomal protein S18B	66973	-0.0822996	-0.706053	0.788352	0.00238169	4.25662	0.000136352
Commd1	COMM domain containing 1	17846	-0.144561	-0.652945	0.797506	0.00238781	6.17031	0.000136858
Dnajc17	DnaJ heat shock protein family (Hsp40) member C17	69408	0.0941905	-0.840957	0.746767	0.00239997	3.55939	0.000137663
Etfb	electron transferring flavoprotein, beta polypeptide	110826	-0.125363	-0.596336	0.721699	0.00240983	7.10559	0.000138366
Tbc1d7	TBC1 domain family, member 7	67046	0.044178	-0.720821	0.676643	0.00241055	5.6596	0.000138536
Rps6kb2	ribosomal protein S6 kinase, polypeptide 2	58988	0.645296	-0.947557	0.302261	0.00242448	4.2203	0.000139743
Nprl2	NPR2 like, GATOR1 complex subunit	56032	-0.0505352	-0.556907	0.607443	0.00245971	6.79397	0.000142267
2210416O15Rik	RIKEN cDNA 2210416O15 gene	70393	0.91141	-1.43557	0.524159	0.00245974	0.808528	0.000142359
Ssu72	Ssu72 RNA polymerase II CTD phosphatase homolog (yeast)	68991	-0.134019	-0.617101	0.75112	0.00247022	7.73451	0.000143056
Park7	Parkinson disease (autosomal recessive, early onset) 7	57320	-0.164176	-0.592617	0.756793	0.00247669	8.46538	0.000143687
Atp5mpl	ATP synthase membrane subunit 6.8PL	70257	-0.168296	-0.828246	0.996542	0.00247707	8.30635	0.000143818
Vamp8	vesicle-associated membrane protein 8	22320	-0.0613651	-0.793908	0.855273	0.00250131	4.86005	0.000145409
Pfdn6	prefoldin subunit 6	14976	-0.0943016	-0.639276	0.733578	0.00250136	6.52092	0.000145504
Ngdn	neuroguidin, EIF4E binding protein	68966	-0.058683	-0.62757	0.686253	0.0025077	5.57847	0.000146242
Tmc4	transmembrane channel-like gene family 4	353499	0.296403	-1.23109	0.934682	0.00251979	1.69157	0.00014748
Cox7a1	cytochrome c oxidase subunit 7A1	12865	-0.115503	-1.08739	1.20289	0.00252447	2.82576	0.000147963
Gstt1	glutathione S-transferase, theta 1	14871	-0.166065	-0.531178	0.697243	0.00255198	5.93056	0.000149857
Meg3	maternally expressed 3	17263	0.193972	-0.774926	0.580955	0.00257308	9.55801	0.000151474
Aga	aspartylglucosaminidase	11593	-0.18507	-0.60464	0.78971	0.00257725	5.13727	0.000151815
Emcn	endomucin	59308	-0.123584	-0.913502	1.03709	0.00257822	3.93434	0.000152048
Sox12	SRY (sex determining region Y)-box 12	20667	0.789917	-1.10752	0.317605	0.00262429	2.23064	0.000155358
Alg3	asparagine-linked glycosylation 3 (alpha-1,3-mannosyltransferase)	208624	0.0880421	-0.718562	0.63052	0.00263044	5.10537	0.00015585
Zfp746	zinc finger protein 746	69228	0.786725	-1.05893	0.272206	0.00264517	4.08245	0.000156983
Gm19938	predicted gene, 19938	100503874	0.0402955	-0.892524	0.852228	0.00266968	2.58296	0.000158765
Mrpl51	mitochondrial ribosomal protein L51	66493	-0.175484	-0.596926	0.772411	0.00272975	6.67947	0.000163409
Atp6v1g1	ATPase, H+ transporting, lysosomal V1 subunit G1	66290	-0.21053	-0.526752	0.737282	0.00274328	5.81221	0.000164421
Mocs3	molybdenum cofactor synthesis 3	69372	0.829943	-1.29149	0.461545	0.0027617	2.56833	0.000165932
1600020E01Rik	RIKEN cDNA 1600020E01 gene	72012	-0.137041	-0.66184	0.798881	0.00276571	4.01	0.000166275
Pdrg1	p53 and DNA damage regulated 1	68559	-0.214225	-0.475462	0.689687	0.0027731	6.67966	0.000166821
Plgrkt	plasminogen receptor, C-terminal lysine transmembrane protein	67759	-0.124732	-0.676371	0.801103	0.00279533	4.47983	0.000168364
Zranb1	zinc finger, RAN-binding domain containing 1	360216	0.692786	-0.701165	0.00837915	0.00280387	4.68393	0.000168981
Ogfrl1	opioid growth factor receptor-like 1	70155	0.513771	-0.860106	0.346335	0.00281292	6.12361	0.000169837
Eef1b2	eukaryotic translation elongation factor 1 beta 2	55949	-0.199326	-0.570049	0.769375	0.00282605	7.70925	0.000170942
Gstp1	glutathione S-transferase, pi 1	14870	-0.17744	-0.549631	0.72707	0.00283637	8.37509	0.000171983
Zfp637	zinc finger protein 637	232337	-0.0992199	-0.587606	0.686826	0.00284852	6.68782	0.00017293
Cdk8	cyclin-dependent kinase 8	264064	0.464031	-0.927998	0.463967	0.00287448	3.43935	0.000175138
Pomp	proteasome maturation protein	66537	-0.201542	-0.632727	0.83427	0.00287448	8.07433	0.000175395
Gemin7	gem nuclear organelle associated protein 7	69731	-0.204892	-0.544026	0.748918	0.00287448	6.55066	0.000175008
Sult1a1	sulfotransferase family 1A, phenol-preferring, member 1	20887	-0.0362785	-0.885938	0.922216	0.00287448	3.66599	0.00017503
Tmem204	transmembrane protein 204	407831	0.0234702	-0.753571	0.730101	0.00287692	4.56399	0.000175818
Hsbp1	heat shock factor binding protein 1	68196	-0.209725	-0.547144	0.756869	0.00290236	9.2986	0.00017748
Spp1	secreted phosphoprotein 1	20750	1.67145	-1.65627	-0.0151776	0.00290551	4.87246	0.000177854
Tmed1	transmembrane p24 trafficking protein 1	17083	0.026371	-0.612561	0.58619	0.00290551	5.3189	0.000177886
Grasp	GRP1 (general receptor for phosphoinositides 1)-associated scaffold protein	56149	0.603809	-1.23452	0.630711	0.00290773	2.21592	0.000178129
Grb2	growth factor receptor bound protein 2	14784	0.532958	-0.631805	0.0988469	0.00291448	6.10597	0.000178757
1810026B05Rik	RIKEN cDNA 1810026B05 gene	69170	0.223282	-0.85402	0.630738	0.00294049	4.5903	0.000180785
Rfc3	replication factor C (activator 1) 3	69263	-0.0540588	-0.64581	0.699868	0.00294248	4.59848	0.000181016
Noct	nocturnin	12457	0.650414	-0.817608	0.167194	0.00294552	5.12542	0.000181311
Ctsz	cathepsin Z	64138	-0.171514	-0.522301	0.693815	0.0029475	7.00846	0.00018165
Ccdc28a	coiled-coil domain containing 28A	215814	-0.0663448	-0.624499	0.690843	0.00297331	5.93694	0.000183678
Degs2	delta(4)-desaturase, sphingolipid 2	70059	0.0246483	-0.883608	0.85896	0.00299011	3.63725	0.000184826
Gm21399	peroxiredoxin pseudogene 2	100862012	-0.119092	-0.724073	0.843165	0.00299277	5.07696	0.000185101
Spire1	spire type actin nucleation factor 1	68166	0.583989	-0.664605	0.0806165	0.00300052	5.8335	0.00018569
Mir22hg	Mir22 host gene (non-protein coding)	100042498	-0.119942	-0.583549	0.703491	0.00300574	4.7612	0.000186124
Uqcrh	ubiquinol-cytochrome c reductase hinge protein	66576	-0.146308	-0.799295	0.945603	0.00301581	8.58604	0.000186969
Fkbp1b	FK506 binding protein 1b	14226	0.0929259	-0.892082	0.799156	0.00303562	5.55126	0.000189091
Clybl	citrate lyase beta like	69634	-0.00298629	-0.675372	0.678358	0.00304781	5.88464	0.000190075
2210008F06Rik	RIKEN cDNA 2210008F06 gene	70057	0.74838	-1.4904	0.742021	0.00305106	0.84879	0.000190576
Klhdc2	kelch domain containing 2	69554	0.43934	-0.724364	0.285024	0.00307318	7.98323	0.000192645
Stard10	START domain containing 10	56018	0.275576	-0.72809	0.452514	0.0030911	4.98979	0.000193912
Ift20	intraflagellar transport 20	55978	-0.0415023	-0.678631	0.720133	0.0030932	6.11953	0.000194499
Tor1a	torsin family 1, member A (torsin A)	30931	-0.0331209	-0.548267	0.581387	0.00310249	6.21084	0.000195197
Mrpl21	mitochondrial ribosomal protein L21	353242	-0.158497	-0.595302	0.753799	0.00313272	5.68529	0.000197679
Fah	fumarylacetoacetate hydrolase	14085	0.463322	-0.858546	0.395224	0.00318799	5.07857	0.000202101
Wdr83	WD repeat domain containing 83	67836	0.00652242	-0.619924	0.613401	0.00319966	5.64608	0.000203194
Phkg2	phosphorylase kinase, gamma 2 (testis)	68961	0.224453	-0.712216	0.487763	0.00322203	5.14855	0.000204734
Jtb	jumping translocation breakpoint	23922	-0.136279	-0.538227	0.674506	0.00324517	6.42785	0.000206679
Naxe	NAD(P)HX epimerase	246703	-0.112583	-0.550982	0.663565	0.00324705	7.58228	0.00020704
Fxn	frataxin	14297	-0.119331	-0.614442	0.733773	0.00327026	4.42502	0.000209001
Rtl8a	retrotransposon Gag like 8A	66158	0.0553586	-0.745988	0.69063	0.00329338	4.67091	0.000210807
Map7d1	MAP7 domain containing 1	245877	0.555586	-0.824463	0.268876	0.00333363	5.83761	0.000214032
Zswim7	zinc finger SWIM-type containing 7	69747	-0.0793536	-0.822796	0.902149	0.00333994	4.5715	0.000214806
Gpx4	glutathione peroxidase 4	625249	-0.138025	-0.684299	0.822324	0.00337565	8.62539	0.000218221
Surf2	surfeit gene 2	20931	0.0132962	-0.656186	0.642889	0.0033943	5.45798	0.00021974
Myl9	myosin, light polypeptide 9, regulatory	98932	0.113044	-0.876558	0.763514	0.0033943	5.57194	0.000219801
Rab24	RAB24, member RAS oncogene family	19336	0.106057	-0.604804	0.498747	0.00340031	7.07026	0.00022079
B4galt5	UDP-Gal:betaGlcNAc beta 1,4-galactosyltransferase, polypeptide 5	56336	0.670405	-0.72702	0.056615	0.00340031	4.3507	0.00022037
Plekhj1	pleckstrin homology domain containing, family J member 1	78670	-0.196831	-0.45931	0.656141	0.00341555	6.28553	0.000222308
Borcs7	BLOC-1 related complex subunit 7	66439	-0.196122	-0.532329	0.728451	0.00341879	6.00184	0.000222644
Ndufs5	NADH:ubiquinone oxidoreductase core subunit S5	595136	-0.187682	-0.664143	0.851825	0.00343804	7.82809	0.000224404
Csnk1e	casein kinase 1, epsilon	27373	0.717262	-0.782262	0.0649991	0.00346165	5.36662	0.0002262
Acot13	acyl-CoA thioesterase 13	66834	-0.180789	-0.617761	0.79855	0.00347589	7.40987	0.000227386
Tnnc1	troponin C, cardiac/slow skeletal	21924	-0.20564	-0.784039	0.989679	0.00347734	2.54597	0.000227609
Fam49b	family with sequence similarity 49, member B	223601	0.521145	-0.649204	0.128059	0.00348598	6.93374	0.000228688
Emc4	ER membrane protein complex subunit 4	68032	0.113868	-0.738722	0.624854	0.0034892	7.84042	0.000229156
Prr13	proline rich 13	66151	-0.0851493	-0.610722	0.695871	0.00349336	7.37564	0.000229686
Foxd1	forkhead box D1	15229	1.45042	-1.80902	0.358594	0.00349751	0.264145	0.000230216
Rmdn1	regulator of microtubule dynamics 1	66302	-0.000884128	-0.751689	0.752573	0.00349751	4.73016	0.000230202
Gstm5	glutathione S-transferase, mu 5	14866	-0.114218	-0.690524	0.804742	0.00353851	8.87175	0.000233627
Tmem60	transmembrane protein 60	212090	-0.108079	-0.639643	0.747722	0.00354925	6.43671	0.000235319
Tbc1d10b	TBC1 domain family, member 10b	68449	0.755527	-0.756767	0.00123934	0.00357545	5.15027	0.000237583
Tmem252	transmembrane protein 252	226040	-0.189166	-1.04767	1.23683	0.00357586	1.38568	0.000237742
Coq7	demethyl-Q 7	12850	-0.104477	-0.599781	0.704258	0.00358998	6.91538	0.000238944
BC031181	cDNA sequence BC031181	407819	-0.150578	-0.587491	0.738069	0.00359163	8.29859	0.000239293
Mir124a-1hg	Mir124-1 host gene (non-protein coding)	268755	0.222937	-0.93873	0.715793	0.00364603	4.16676	0.000243748
Bmt2	base methyltransferase of 25S rRNA 2	101148	0.621625	-0.775088	0.153464	0.00365044	4.43381	0.000244177
Fam213b	family with sequence similarity 213, member B	66469	-0.119254	-0.598201	0.717455	0.00367936	7.89337	0.000246518
Ndufa4	Ndufa4, mitochondrial complex associated	17992	-0.113284	-0.795684	0.908968	0.00368487	9.64599	0.000247023
Ndufa11b	NADH:ubiquinone oxidoreductase subunit A11B	239760	-0.07818	-0.952404	1.03058	0.00369227	2.60634	0.000247654
Cuta	cutA divalent cation tolerance homolog	67675	-0.21141	-0.623436	0.834846	0.0037201	6.54645	0.000249932
Pdcd6	programmed cell death 6	18570	-0.01277	-0.660875	0.673645	0.00377328	7.30642	0.000253922
Nostrin	nitric oxide synthase trafficker	329416	-0.0166085	-0.875428	0.892036	0.00381819	3.10548	0.000257646
Rhou	ras homolog family member U	69581	0.885706	-1.30644	0.420739	0.00381819	4.15422	0.000257626
Psmd10	proteasome (prosome, macropain) 26S subunit, non-ATPase, 10	53380	-0.07859	-0.625609	0.704199	0.00382228	6.29601	0.000258063
Ndufs7	NADH:ubiquinone oxidoreductase core subunit S7	75406	-0.0793349	-0.691167	0.770502	0.00382763	8.98471	0.000258706
Guk1	guanylate kinase 1	14923	-0.0215757	-0.686504	0.70808	0.00382791	8.36218	0.000258865
Mrpl49	mitochondrial ribosomal protein L49	18120	-0.0966537	-0.566902	0.663555	0.00384619	6.79435	0.000260385
Gm7984	predicted gene 7984	666211	0.158819	-0.890064	0.731245	0.00385773	3.86327	0.00026145
1110059G10Rik	RIKEN cDNA 1110059G10 gene	66202	-0.169871	-0.620458	0.790329	0.00390005	4.73725	0.000265322
Frg1	FSHD region gene 1	14300	-0.153611	-0.550566	0.704177	0.00390213	5.87429	0.000265607
Pwwp2a	PWWP domain containing 2A	70802	0.674001	-0.764554	0.0905529	0.00395789	3.76495	0.000270177
Bcap31	B cell receptor associated protein 31	27061	-0.145938	-0.597058	0.742996	0.00395789	8.10899	0.000270276
Gm10074	u6 snRNA-associated Sm-like protein LSm5-like	100046579	-0.169732	-1.47327	1.643	0.00396359	-0.0837091	0.000271833
Tmem216	transmembrane protein 216	68642	-0.207894	-0.600267	0.80816	0.00396359	5.18157	0.000271334
Fam50a	family with sequence similarity 50, member A	108160	0.119702	-0.661364	0.541662	0.00396359	5.19401	0.000271719
Cox6a1	cytochrome c oxidase subunit 6A1	12861	0.0110621	-0.899808	0.888746	0.00396998	9.33668	0.000272709
Ube2ql1	ubiquitin-conjugating enzyme E2Q family-like 1	76980	0.484926	-0.679476	0.19455	0.00397236	6.39929	0.000273018
Dnttip1	deoxynucleotidyltransferase, terminal, interacting protein 1	76233	0.0482641	-0.584768	0.536504	0.00397317	5.96269	0.000273327
Timm17a	translocase of inner mitochondrial membrane 17a	21854	-0.0652151	-0.660227	0.725442	0.0039835	7.90439	0.000274559
Fkbp3	FK506 binding protein 3	30795	0.0551922	-0.75629	0.701098	0.0039835	8.39235	0.000274389
Spry1	sprouty RTK signaling antagonist 1	24063	1.32343	-1.51691	0.193474	0.00403268	2.91167	0.000279125
Atp5o	ATP synthase, H+ transporting, mitochondrial F1 complex, O subunit	28080	-0.141667	-0.670986	0.812653	0.00407176	8.92351	0.000282585
Snca	synuclein, alpha	20617	-0.0270275	-0.62696	0.653988	0.00416256	7.89615	0.000291145
Elp5	elongator acetyltransferase complex subunit 5	54351	-0.0713824	-0.592401	0.663783	0.00418147	7.49813	0.000292929
Ddhd1	DDHD domain containing 1	114874	0.556447	-0.654305	0.0978581	0.00421703	5.15506	0.000295876
Ciao2b	cytosolic iron-sulfur assembly component 2B	68523	-0.13611	-0.644921	0.781031	0.00421703	5.81242	0.000295886
Garem2	GRB2 associated regulator of MAPK1 subtype 2	242915	0.592011	-0.952811	0.3608	0.00425683	3.33644	0.000298835
Use1	unconventional SNARE in the ER 1 homolog (S. cerevisiae)	67023	-0.214451	-0.544943	0.759394	0.00426615	6.30174	0.00029996
Ssbp1	single-stranded DNA binding protein 1	381760	-0.0180047	-0.662901	0.680905	0.0042712	5.78798	0.000300472
Oaz1	ornithine decarboxylase antizyme 1	18245	-0.138599	-0.545622	0.684221	0.00428407	8.65054	0.000302166
Tcta	T cell leukemia translocation altered gene	102791	-0.118881	-0.515263	0.634144	0.00431481	6.75433	0.000305127
Shf	Src homology 2 domain containing F	435684	0.593061	-0.932447	0.339386	0.00432954	2.62946	0.000306488
Eif4a1	eukaryotic translation initiation factor 4A1	13681	0.152399	-0.58897	0.436571	0.00436032	7.10894	0.000309308
Dmac1	distal membrane arm assembly complex 1	66928	-0.209852	-0.570988	0.78084	0.00437007	5.45601	0.000310161
2700062C07Rik	RIKEN cDNA 2700062C07 gene	68046	-0.150718	-0.539011	0.689728	0.00439045	4.79521	0.000312125
Rab5if	RAB5 interacting factor	67388	0.0810683	-0.757858	0.67679	0.00440904	4.84232	0.000313738
Mrpl24	mitochondrial ribosomal protein L24	67707	-0.189041	-0.555066	0.744107	0.00443702	4.86276	0.000316055
Prkd1	protein kinase D1	18760	0.746112	-0.903833	0.157721	0.00446765	2.76713	0.000318566
Rgs10	regulator of G-protein signalling 10	67865	-0.165005	-0.635074	0.800079	0.00448125	6.78981	0.000320195
Smdt1	single-pass membrane protein with aspartate rich tail 1	69029	-0.189752	-0.599629	0.789381	0.00448582	8.04526	0.000320687
Dctn6	dynactin 6	22428	-0.0425404	-0.621333	0.663873	0.00450791	7.43214	0.000322432
Kdelc1	KDEL (Lys-Asp-Glu-Leu) containing 1	72050	0.229551	-0.761432	0.531881	0.00456283	4.17182	0.000327367
Mrpl58	mitochondrial ribosomal protein L58	68572	-0.108068	-0.634768	0.742836	0.00459298	6.26894	0.000330376
Mettl17	methyltransferase like 17	52535	0.342143	-0.682447	0.340304	0.00461545	4.93322	0.000332161
Ccl25	chemokine (C-C motif) ligand 25	20300	-0.0209909	-0.762404	0.783395	0.0046178	3.96288	0.000332501
Polr2e	polymerase (RNA) II (DNA directed) polypeptide E	66420	-0.154792	-0.52571	0.680502	0.00467195	7.05549	0.000336744
Pank1	pantothenate kinase 1	75735	0.59767	-0.749992	0.152322	0.00467505	4.16299	0.000337655
Psma2	proteasome (prosome, macropain) subunit, alpha type 2	19166	-0.0748835	-0.678527	0.753411	0.00472839	8.76609	0.000342551
Bmi1	Bmi1 polycomb ring finger oncogene	12151	0.602426	-0.674591	0.072165	0.00477288	4.36438	0.000346126
Tmed4	transmembrane p24 trafficking protein 4	103694	-0.0368782	-0.549037	0.585915	0.00480365	7.67611	0.000349064
Tecr	trans-2,3-enoyl-CoA reductase	106529	-0.0218502	-0.742882	0.764732	0.00485168	10.8324	0.00035309
Gm19439	predicted gene, 19439	100502895	0.544508	-1.53093	0.986422	0.00492947	3.09272	0.000360746
Mrpl28	mitochondrial ribosomal protein L28	68611	-0.0900498	-0.612361	0.70241	0.00494734	7.28845	0.000362418
Zmat5	zinc finger, matrin type 5	67178	0.0511576	-0.714051	0.662894	0.00496971	5.53144	0.00036424
Hsd11b1	hydroxysteroid 11-beta dehydrogenase 1	15483	0.870784	-0.994074	0.12329	0.00497093	5.20998	0.000364572
Rb1	RB transcriptional corepressor 1	19645	0.702257	-0.709841	0.0075833	0.00497871	3.58881	0.000365768
Ppox	protoporphyrinogen oxidase	19044	0.339917	-0.751536	0.411619	0.0049796	5.27063	0.000366107
Gls	glutaminase	14660	0.4136	-0.669286	0.255686	0.00498287	6.73384	0.000366671
Arrb2	arrestin, beta 2	216869	0.314002	-0.701549	0.387547	0.00500233	5.38182	0.000368655
1110038F14Rik	RIKEN cDNA 1110038F14 gene	117171	-0.215782	-0.515739	0.731521	0.00502059	4.65212	0.000370504
Lmo1	LIM domain only 1	109594	0.0983778	-0.941307	0.842929	0.00502837	4.6892	0.000371499
Ntmt1	N-terminal Xaa-Pro-Lys N-methyltransferase 1	66617	-0.000318763	-0.566365	0.566684	0.00503671	6.03205	0.000372486
Lamtor5	late endosomal/lysosomal adaptor, MAPK and MTOR activator 5	68576	-0.0278118	-0.751787	0.779599	0.00505825	7.30854	0.000375177
Csrp1	cysteine and glycine-rich protein 1	13007	0.842156	-0.967469	0.125313	0.00507276	7.96299	0.000376458
Dnajc15	DnaJ heat shock protein family (Hsp40) member C15	66148	-0.181023	-0.681459	0.862482	0.00509756	6.67919	0.000379424
Ncor1	nuclear receptor co-repressor 1	20185	0.365468	-0.653398	0.28793	0.00510356	6.39752	0.000380059
Ttc4	tetratricopeptide repeat domain 4	72354	0.34889	-0.60805	0.25916	0.005113	6.78169	0.000381137
Anxa5	annexin A5	11747	-0.157154	-0.501159	0.658313	0.00512127	7.79331	0.000382131
Arl2	ADP-ribosylation factor-like 2	56327	-0.0552378	-0.65093	0.706168	0.00512864	7.92027	0.000383135
Hsd3b7	hydroxy-delta-5-steroid dehydrogenase, 3 beta- and steroid delta-isomerase 7	101502	-0.11718	-0.55638	0.673559	0.00512864	4.51627	0.000383247
Fbxl17	F-box and leucine-rich repeat protein 17	50758	0.31087	-0.657776	0.346906	0.0051624	5.36581	0.00038653
Mrps25	mitochondrial ribosomal protein S25	64658	0.0267263	-0.647353	0.620626	0.00519992	6.30586	0.000390002
Dguok	deoxyguanosine kinase	27369	-0.0565767	-0.602369	0.658946	0.00525128	5.45223	0.000394537
Kcnk12	potassium channel, subfamily K, member 12	210741	0.847881	-1.50247	0.654585	0.00526938	0.941232	0.000396672
Cox7b	cytochrome c oxidase subunit 7B	66142	-0.0225022	-0.861813	0.884315	0.00527461	8.79249	0.000397454
Ddx39	DEAD (Asp-Glu-Ala-Asp) box polypeptide 39	68278	0.177754	-0.662904	0.48515	0.00527884	5.18379	0.000398161
Grk6	G protein-coupled receptor kinase 6	26385	0.719717	-0.815631	0.095914	0.00529361	5.74594	0.000400142
Ndufa11	NADH:ubiquinone oxidoreductase subunit A11	69875	-0.196563	-0.662699	0.859262	0.00533282	8.847	0.000403606
Borcs8	BLOC-1 related complex subunit 8	72368	-0.17191	-0.550765	0.722675	0.00534126	5.05612	0.000404441
Glrx	glutaredoxin	93692	0.0929462	-0.7748	0.681854	0.00534275	5.89496	0.000404751
Iah1	isoamyl acetate-hydrolyzing esterase 1 homolog	67732	-0.166129	-0.604068	0.770197	0.00535813	4.26707	0.000406704
Selenos	selenoprotein S	109815	-0.183546	-0.510496	0.694042	0.00537991	4.92499	0.000409347
Cd207	CD207 antigen	246278	0.693586	-4.02611	3.33253	0.00541836	-1.7781	0.000412871
Zfp692	zinc finger protein 692	103836	0.630554	-0.709553	0.0789995	0.00548094	4.64274	0.000418446
Tmem159	transmembrane protein 159	233806	-0.0642708	-0.721636	0.785907	0.00548638	4.65256	0.000419064
Rpp38	ribonuclease P/MRP 38 subunit	227522	-0.158997	-0.610298	0.769294	0.00555184	4.37052	0.000424676
Mthfsd	methenyltetrahydrofolate synthetase domain containing	234814	0.290905	-0.700216	0.409311	0.00556019	5.2005	0.000425724
Srp19	signal recognition particle 19	66384	-0.1719	-0.574421	0.746321	0.00557105	7.33751	0.000426965
Psma3	proteasome (prosome, macropain) subunit, alpha type 3	19167	-0.167448	-0.526359	0.693807	0.00560814	8.23978	0.000430633
B230118H07Rik	RIKEN cDNA B230118H07 gene	68170	-0.0599991	-0.637286	0.697285	0.00562033	6.35566	0.00043219
Manbal	mannosidase, beta A, lysosomal-like	69161	-0.151674	-0.490139	0.641812	0.00564339	6.07935	0.000434379
Barhl1	BarH like homeobox 1	54422	2.5991	-3.14379	0.544692	0.00565242	-0.570315	0.000435489
Mrps17	mitochondrial ribosomal protein S17	66258	-0.0760123	-0.676283	0.752295	0.00565242	3.97465	0.000435428
Mrps10	mitochondrial ribosomal protein S10	64657	-0.0880804	-0.600872	0.688953	0.0056643	6.48459	0.000436613
Mrpl40	mitochondrial ribosomal protein L40	18100	0.00744627	-0.620192	0.612746	0.0056828	6.42337	0.000438667
Car4	carbonic anhydrase 4	12351	0.101473	-0.876798	0.775326	0.0056968	5.82547	0.000439956
Ppie	peptidylprolyl isomerase E (cyclophilin E)	56031	-0.185272	-0.481826	0.667098	0.00573028	4.99953	0.000442964
Slc30a1	solute carrier family 30 (zinc transporter), member 1	22782	0.286624	-0.921051	0.634427	0.00574124	3.34122	0.000444445
Ranbp1	RAN binding protein 1	19385	-0.132142	-0.549925	0.682067	0.00579849	7.34998	0.000449538
Aamdc	adipogenesis associated Mth938 domain containing	66273	0.0314161	-0.729506	0.69809	0.00582967	6.17608	0.000452363
Ly6e	lymphocyte antigen 6 complex, locus E	17069	-0.128395	-0.571024	0.699419	0.00585251	8.24651	0.000454426
Tmem199	transmembrane protein 199	195040	-0.0312255	-0.558247	0.589473	0.00588567	7.28539	0.000458441
Unc50	unc-50 homolog	67387	0.0497363	-0.611953	0.562217	0.00589139	7.35538	0.00046001
Jagn1	jagunal homolog 1	67767	-0.0799283	-0.525288	0.605216	0.00589139	6.59047	0.000459859
Cdkn2d	cyclin dependent kinase inhibitor 2D	12581	-0.0666797	-0.557827	0.624507	0.00589139	7.20635	0.000460108
Eif4e3	eukaryotic translation initiation factor 4E member 3	66892	-0.153952	-0.520153	0.674105	0.00589415	4.43536	0.00046062
Brd7	bromodomain containing 7	26992	0.506579	-0.663879	0.1573	0.00592113	5.15509	0.000464458
B630019K06Rik	F-box and leucine-rich repeat protein 17 pseudogene	102941	0.435326	-0.6604	0.225074	0.00592696	6.11456	0.000465582
B9d2	B9 protein domain 2	232987	-0.0833134	-0.530374	0.613688	0.00595847	5.903	0.000468277
Tac2	tachykinin 2	21334	0.744883	-0.770404	0.0255209	0.00596546	4.11108	0.000469862
Atp5j	ATP synthase, H+ transporting, mitochondrial F0 complex, subunit F	11957	-0.109727	-0.741225	0.850952	0.00596546	9.44366	0.000469923
Hsd17b10	hydroxysteroid (17-beta) dehydrogenase 10	15108	-0.0814163	-0.615428	0.696845	0.00596546	6.056	0.000469494
Zfp57	zinc finger protein 57	22715	0.622339	-1.0353	0.412958	0.00598961	2.71753	0.000472183
Ufc1	ubiquitin-fold modifier conjugating enzyme 1	66155	-0.0233385	-0.655477	0.678815	0.00600848	5.85638	0.000473976
Ss18l2	SS18, nBAF chromatin remodeling complex subunit like 2	26901	-0.138445	-0.675016	0.813462	0.00601855	6.46338	0.000474991
Cenps	centromere protein S	69928	-0.12771	-0.809943	0.937654	0.00604169	2.79842	0.000477484
Cdk2ap2	CDK2-associated protein 2	52004	-0.101354	-0.543966	0.64532	0.00606002	6.05689	0.000479481
Mvb12a	multivesicular body subunit 12A	73711	-0.129861	-0.53411	0.663971	0.00606002	5.44578	0.00047939
Tmem160	transmembrane protein 160	69094	-0.131715	-0.682115	0.81383	0.00606513	5.78129	0.000480676
Psma4	proteasome (prosome, macropain) subunit, alpha type 4	26441	-0.0960046	-0.552356	0.648361	0.00609296	7.09194	0.000484002
Trim7	tripartite motif-containing 7	94089	0.97986	-1.14708	0.167222	0.0062418	1.87127	0.000497663
Aurkaip1	aurora kinase A interacting protein 1	66077	-0.210006	-0.51173	0.721737	0.00627568	7.29326	0.000500826
Ypel3	yippee like 3	66090	0.0830593	-0.769702	0.686642	0.00628312	8.75892	0.000502344
Plpp5	phospholipid phosphatase 5	71910	-0.0216769	-0.564823	0.5865	0.00634891	4.84995	0.000508539
Rce1	Ras converting CAAX endopeptidase 1	19671	0.0660121	-0.659637	0.593625	0.00636384	5.1863	0.000510203
Tnfrsf4	tumor necrosis factor receptor superfamily, member 4	22163	0.370585	-2.45677	2.08618	0.00637232	-0.938636	0.000511352
Luc7l2	LUC7-like 2 (S. cerevisiae)	192196	-0.0955314	-0.618461	0.713993	0.00637579	4.60617	0.000512099
Lgals9	lectin, galactose binding, soluble 9	16859	0.148311	-0.924083	0.775772	0.00640448	4.48231	0.000514639
Txndc9	thioredoxin domain containing 9	98258	-0.193254	-0.469306	0.662559	0.00648043	6.70223	0.000521458
Immp2l	IMP2 inner mitochondrial membrane peptidase-like (S. cerevisiae)	93757	-0.106298	-0.72948	0.835778	0.00656115	3.56844	0.000528919
Tmem218	transmembrane protein 218	66279	-0.00728812	-0.655612	0.6629	0.00657778	4.94905	0.000530501
Cops6	COP9 signalosome subunit 6	26893	0.140672	-0.681741	0.541069	0.00662909	8.55266	0.000535615
H2-M3	histocompatibility 2, M region locus 3	14991	-0.0312524	-0.782861	0.814113	0.00672458	4.28625	0.000545557
Map4k3	mitogen-activated protein kinase kinase kinase kinase 3	225028	0.518597	-0.751066	0.232469	0.00675001	5.0068	0.000548117
Med21	mediator complex subunit 21	108098	-0.198621	-0.554999	0.75362	0.0067835	6.85005	0.000551835
Snrpc	U1 small nuclear ribonucleoprotein C	20630	-0.209708	-0.529546	0.739254	0.00681634	4.63476	0.000555509
Fibp	fibroblast growth factor (acidic) intracellular binding protein	58249	-0.108317	-0.515173	0.62349	0.00690461	6.42544	0.000565244
Itm2a	integral membrane protein 2A	16431	-0.0418394	-0.772238	0.814077	0.00691382	7.46018	0.000566761
Pdcd2l	programmed cell death 2-like	68079	-0.0811965	-0.564187	0.645384	0.00696974	5.12513	0.000571858
Lrp3	low density lipoprotein receptor-related protein 3	435965	0.842547	-0.97567	0.133123	0.00697859	5.03066	0.000572841
Wdr74	WD repeat domain 74	107071	-0.0647722	-0.536279	0.601051	0.00698853	6.15782	0.000574171
Mad2l1bp	MAD2L1 binding protein	66591	-0.0536937	-0.619742	0.673435	0.0070989	4.33559	0.000585067
G6pc3	glucose 6 phosphatase, catalytic, 3	68401	0.158397	-0.605195	0.446798	0.00710103	6.52376	0.000585765
Larp1b	La ribonucleoprotein domain family, member 1B	214048	0.654883	-0.996696	0.341813	0.00714921	2.28663	0.000590265
Tmem240	transmembrane protein 240	381582	0.73424	-1.21437	0.480132	0.00723486	2.4449	0.000598934
Smarcd3	SWI/SNF related, matrix associated, actin dependent regulator of chromatin, subfamily d, member 3	66993	0.460065	-0.76153	0.301466	0.00725555	7.17238	0.000601181
Cdk4	cyclin-dependent kinase 4	12567	-0.111869	-0.459754	0.571622	0.0072597	6.55432	0.000602182
Plaur	plasminogen activator, urokinase receptor	18793	0.224598	-1.42908	1.20448	0.0072597	0.874921	0.000602088
Hax1	HCLS1 associated X-1	23897	-0.174601	-0.509846	0.684447	0.00727543	6.17743	0.000604167
Il18bp	interleukin 18 binding protein	16068	0.274989	-1.19684	0.921849	0.00736838	1.46612	0.000614867
Med10	mediator complex subunit 10	28077	-0.0990066	-0.570136	0.669142	0.00738841	5.77141	0.000617141
Iscu	iron-sulfur cluster assembly enzyme	66383	0.0328376	-0.696023	0.663186	0.00744297	7.94904	0.000623473
Nudt8	nudix (nucleoside diphosphate linked moiety X)-type motif 8	66387	-0.136299	-0.57786	0.714158	0.00744835	4.13239	0.000624281
Foxk2	forkhead box K2	68837	0.550575	-0.836759	0.286184	0.00746716	4.6103	0.000626407
Smim20	small integral membrane protein 20	66278	-0.111708	-0.61907	0.730778	0.00747081	6.30974	0.000626988
St3gal3	ST3 beta-galactoside alpha-2,3-sialyltransferase 3	20441	0.813464	-0.900283	0.0868189	0.00747242	4.39912	0.000627399
Ndufb5	NADH:ubiquinone oxidoreductase subunit B5	66046	-0.106609	-0.68189	0.7885	0.00755007	8.53882	0.000635575
Card19	caspase recruitment domain family, member 19	68480	0.0858388	-0.826026	0.740188	0.00760979	4.12051	0.000642825
Mrpl42	mitochondrial ribosomal protein L42	67270	0.0117795	-0.733172	0.721393	0.00766664	7.58784	0.000648501
Bet1	Bet1 golgi vesicular membrane trafficking protein	12068	0.0121052	-0.705201	0.693096	0.00768351	5.97919	0.000650776
Tmem200b	transmembrane protein 200B	623230	1.67599	-3.13752	1.46153	0.00779419	-0.627023	0.000661871
Metrnl	meteorin, glial cell differentiation regulator-like	210029	-0.0489519	-0.565336	0.614288	0.00779485	4.59992	0.000662214
Cinp	cyclin-dependent kinase 2 interacting protein	67236	-0.128718	-0.459269	0.587987	0.00782434	6.08512	0.000665295
Mrpl46	mitochondrial ribosomal protein L46	67308	0.0110844	-0.65309	0.642005	0.00785333	6.41878	0.000669205
Ramp1	receptor (calcitonin) activity modifying protein 1	51801	-0.138456	-0.55132	0.689775	0.00785522	7.90899	0.000669654
Zcchc9	zinc finger, CCHC domain containing 9	69085	-0.176925	-0.49287	0.669795	0.00786273	4.3265	0.000670874
Mrpl48	mitochondrial ribosomal protein L48	52443	-0.16639	-0.530374	0.696765	0.00794034	6.60555	0.000678957
Stx3	syntaxin 3	20908	0.079008	-0.559689	0.480681	0.00795295	5.51627	0.000681205
Tmem11	transmembrane protein 11	216821	-0.0370487	-0.560136	0.597185	0.00796705	6.76281	0.000682998
Il20rb	interleukin 20 receptor beta	213208	0.368813	-2.57756	2.20875	0.00797201	-1.35206	0.000683861
Tcf7	transcription factor 7, T cell specific	21414	1.1182	-1.37509	0.256898	0.00799963	0.626712	0.000686675
Ebp	phenylalkylamine Ca2+ antagonist (emopamil) binding protein	13595	-0.0410918	-0.670847	0.711938	0.00801481	5.74795	0.000688568
Selenof	selenoprotein F	93684	-0.042496	-0.64679	0.689286	0.00815639	9.15823	0.000703132
Trem2	triggering receptor expressed on myeloid cells 2	83433	0.0474286	-0.746888	0.699459	0.0081942	4.00921	0.000706994
Gfra4	glial cell line derived neurotrophic factor family receptor alpha 4	14588	0.196079	-0.720678	0.524599	0.00820529	5.34547	0.000709159
Tmem126a	transmembrane protein 126A	66271	-0.0706955	-0.595953	0.666648	0.00821666	6.12731	0.000710443
Mcur1	mitochondrial calcium uniporter regulator 1	76137	0.605244	-0.765557	0.160313	0.00823432	3.73552	0.000712577
Ddx19a	DEAD (Asp-Glu-Ala-Asp) box polypeptide 19a	13680	0.320747	-0.852702	0.531955	0.00823748	2.97623	0.00071376
Egfl7	EGF-like domain 7	353156	-0.152423	-0.52942	0.681844	0.00825295	5.81064	0.000715707
Zfyve21	zinc finger, FYVE domain containing 21	68520	-0.0209704	-0.538175	0.559145	0.00827275	6.08481	0.000717729
Rpa3	replication protein A3	68240	-0.194673	-0.674668	0.869341	0.00827761	3.9821	0.000718454
Ube2j2	ubiquitin-conjugating enzyme E2J 2	140499	0.317923	-0.666247	0.348324	0.00828827	5.54171	0.000721209
Coq6	coenzyme Q6 monooxygenase	217707	0.0224456	-0.58663	0.564185	0.00828835	5.6517	0.000721522
Psma6	proteasome (prosome, macropain) subunit, alpha type 6	26443	-0.104865	-0.544114	0.648979	0.00829215	8.36794	0.000722297
Lmo2	LIM domain only 2	16909	0.364129	-0.837759	0.47363	0.00834147	4.68133	0.00072768
Rnf126	ring finger protein 126	70294	0.616366	-0.936111	0.319745	0.00836822	4.44529	0.000730834
H3f3a	H3 histone, family 3A	15078	-0.120859	-0.555466	0.676325	0.00841338	5.20423	0.000735811
2810025M15Rik	RIKEN cDNA 2810025M15 gene	69953	-0.0424902	-0.652566	0.695056	0.00842164	4.7121	0.000736843
Tm2d1	TM2 domain containing 1	94043	-0.143224	-0.510705	0.653929	0.00843108	6.60221	0.00073829
Mpi	mannose phosphate isomerase	110119	0.128043	-0.629079	0.501036	0.00843728	6.82733	0.000739143
Jkamp	JNK1/MAPK8-associated membrane protein	104771	0.0331278	-0.620276	0.587148	0.00849693	7.34645	0.000745306
Sys1	SYS1 Golgi-localized integral membrane protein homolog (S. cerevisiae)	66460	-0.0976944	-0.501014	0.598709	0.00851395	6.84741	0.000747112
Zc3h14	zinc finger CCCH type containing 14	75553	0.492637	-0.603014	0.110377	0.00854775	6.17484	0.000751221
AW112010	expressed sequence AW112010	107350	0.0805743	-1.29779	1.21722	0.00856346	2.92251	0.000753032
Bud31	BUD31 homolog	231889	-0.118131	-0.569799	0.687931	0.00856901	5.24317	0.000754466
Atg101	autophagy related 101	68118	-0.168843	-0.473808	0.642651	0.00859746	6.22776	0.00075792
Myg1	melanocyte proliferating gene 1	60315	-0.20719	-0.404853	0.612043	0.00862387	6.34111	0.000760565
Fabp5	fatty acid binding protein 5, epidermal	16592	-0.11497	-0.717544	0.832514	0.00862436	5.78646	0.000760926
C920021L13Rik	RIKEN cDNA C920021L13 gene	100042889	-0.0778769	-1.0105	1.08838	0.00869291	1.2988	0.000767934
Saa2	serum amyloid A 2	20209	0.167172	-1.85328	1.68611	0.00873459	-0.681645	0.000772902
Ppt2	palmitoyl-protein thioesterase 2	54397	0.253307	-0.74923	0.495923	0.00877433	4.01626	0.000776741
Cdc73	cell division cycle 73, Paf1/RNA polymerase II complex component	214498	0.750142	-0.767866	0.0177244	0.00878271	3.45045	0.000778129
U2af1l4	U2 small nuclear RNA auxiliary factor 1-like 4	233073	-0.106447	-0.489699	0.596146	0.00882416	6.25662	0.000783256
Tmem29	transmembrane protein 29	382245	-0.15605	-0.583985	0.740035	0.00895911	4.50704	0.000796943
Pdlim7	PDZ and LIM domain 7	67399	-0.128051	-0.46364	0.591691	0.00903676	6.13998	0.000805111
Lsm14b	LSM family member 14B	241846	0.0983678	-0.875985	0.777617	0.00903676	2.46016	0.000805292
Mrs2	MRS2 magnesium transporter	380836	0.51853	-0.822917	0.304388	0.00912517	4.2124	0.000815857
Acta2	actin, alpha 2, smooth muscle, aorta	11475	0.731401	-1.00216	0.270756	0.0091366	4.76866	0.000817214
Mettl1	methyltransferase like 1	17299	-0.16168	-0.5266	0.68828	0.00918563	4.0108	0.00082329
Ciao2a	cytosolic iron-sulfur assembly component 2A	68250	-0.18774	-0.457324	0.645064	0.00918709	5.59483	0.000823876
Smpd2	sphingomyelin phosphodiesterase 2, neutral	20598	0.0939323	-0.585435	0.491503	0.00924994	5.53945	0.000831436
Tceal8	transcription elongation factor A (SII)-like 8	66684	-0.184225	-0.483617	0.667842	0.00925408	6.4054	0.000832495
Gng13	guanine nucleotide binding protein (G protein), gamma 13	64337	0.0118958	-0.971826	0.95993	0.00926695	4.99348	0.000834329
Uchl3	ubiquitin carboxyl-terminal esterase L3 (ubiquitin thiolesterase)	50933	-0.0273769	-0.579778	0.607155	0.00926882	6.09762	0.000835179
Tmem192	transmembrane protein 192	73067	0.0632875	-0.627259	0.563972	0.00930732	6.40005	0.000839676
Phyhd1	phytanoyl-CoA dioxygenase domain containing 1	227696	-0.0533247	-0.613284	0.666609	0.00932126	4.94813	0.000841384
Nsdhl	NAD(P) dependent steroid dehydrogenase-like	18194	0.0115765	-0.563829	0.552253	0.00933731	5.82572	0.000843755
Glt8d1	glycosyltransferase 8 domain containing 1	76485	-0.0418134	-0.533726	0.575539	0.00938028	5.62912	0.000848329
Ndufs8	NADH:ubiquinone oxidoreductase core subunit S8	225887	-0.0853905	-0.643163	0.728554	0.00941362	8.40218	0.000852383
Ptgds	prostaglandin D2 synthase (brain)	19215	1.0161	-1.29334	0.277239	0.00943335	8.97058	0.000854852
Lin7b	lin-7 homolog B (C. elegans)	22342	-0.0152392	-0.699844	0.715083	0.00943335	6.03499	0.000854864
H2-Ke6	H2-K region expressed gene 6	14979	-0.156714	-0.459696	0.616409	0.00943888	6.11007	0.000856059
Tarbp2	TARBP2, RISC loading complex RNA binding subunit	21357	0.208982	-0.703305	0.494323	0.00943957	4.0102	0.000857283
Emg1	EMG1 N1-specific pseudouridine methyltransferase	14791	-0.187322	-0.47622	0.663542	0.00943957	5.35366	0.00085682
Apopt1	apoptogenic, mitochondrial 1	68020	-0.0855504	-0.541379	0.62693	0.00964394	5.64057	0.000883173
BC051142	cDNA sequence BC051142	407788	-0.152502	-0.821336	0.973838	0.00968192	1.43226	0.000888076
Sdhb	succinate dehydrogenase complex, subunit B, iron sulfur (Ip)	67680	-0.0332108	-0.633271	0.666482	0.00968192	9.15267	0.000887821
Coa4	cytochrome c oxidase assembly factor 4	68185	-0.209055	-0.566576	0.775631	0.0098677	4.02763	0.000908748
Fcor	Foxo1 corepressor	100503924	-0.145321	-0.75369	0.899011	0.0099778	3.6118	0.00092366
5031434O11Rik	RIKEN cDNA 5031434O11 gene	100039684	0.569919	-1.64559	1.07567	0.00999663	0.249877	0.000926138
